# Supplementary material for: Heat Stress Triggers Nuclear Invagination and Spatial Compartmentalization of Protein Metabolism
Source: Cell Prolif. 2026 Mar 12:e70196. Online ahead of print. doi: 10.1111/cpr.70196 (PMC13325906; doi:10.1111/cpr.70196)
Supplement: Supplementary file 1 — Data S1: Differentially expressed newly synthesised proteins identified by proteome assay. [file CPR-9999-e70196-s001.xlsx]

## Sheet: Sheet 1
name	ID	HS_vs_ctrl_p.val	HS_vs_NC_p.val	NC_vs_ctrl_p.val	HS_vs_ctrl_ratio	HS_vs_NC_ratio	NC_vs_ctrl_ratio	HS_centered	ctrl_centered	NC_centered
ACAA2	A0A0B4J2A4	0.0566328	0.0132914	0.431708	0.621	0.86	-0.238	0.494	-0.128	-0.366
ADD1	E7EV99	0.7816	0.0305182	0.0503818	-0.102	-0.891	0.789	-0.331	-0.229	0.56
ATP5L	A0A8I5KT86	0.0117652	0.000107252	0.0157201	1.05	2.05	-0.995	1.03	-0.0188	-1.01
RFC4	P35249	0.0179102	0.000609184	0.0761891	1.44	2.46	-1.02	1.3	-0.142	-1.16
SLC3A2	P08195	3.35289e-07	0.00176841	3.35147e-05	3.43	1.3	2.13	1.58	-1.85	0.276
TOMM20	Q15388	0.00199524	0.00195617	0.990977	2.9	2.9	-0.00833	1.93	-0.962	-0.971
RPL28	H0YLP6	0.00205868	0.00336419	0.781545	3.74	3.48	0.265	2.41	-1.34	-1.07
RPL18A	M0R3D6	0.0140171	0.00616625	0.654268	2.35	2.73	-0.372	1.69	-0.661	-1.03
C1QBP	Q07021	2.17159e-08	0.383835	4.36311e-08	4.62	0.298	4.32	1.64	-2.98	1.34
CACYBP	Q9HB71	7.06496e-08	0.458276	1.35671e-07	4.91	0.301	4.61	1.74	-3.17	1.44
CANX	P27824	5.70193e-08	0.491917	1.0298e-07	5.04	0.279	4.76	1.77	-3.27	1.49
CCT4	P50991	5.18713e-08	0.331522	1.20986e-07	4	0.314	3.69	1.44	-2.56	1.12
DCTN4	Q9UJW0	0.172882	0.00797401	0.10374	-0.623	-1.38	0.759	-0.668	-0.0451	0.713
DIABLO	A0A024RBT2	0.0364077	0.00762579	0.400039	-1.86	-2.55	0.684	-1.47	0.392	1.08
DRG1	Q9Y295	0.0297064	0.00908997	0.521439	-1.36	-1.73	0.362	-1.03	0.334	0.696
FAM192A	H3BQQ6	0.059815	0.0158192	0.468704	-1.08	-1.46	0.386	-0.847	0.231	0.616
FKBP1A	P62942	0.633187	0.0141616	0.0340277	-0.384	-2.28	1.89	-0.887	-0.503	1.39
SKP1	E5RI56	0.0180423	0.00663476	0.586735	1.82	2.19	-0.367	1.34	-0.484	-0.852
GPATCH4	Q5T3I0	0.00182421	0.000330513	0.318691	-1.58	-1.99	0.405	-1.19	0.392	0.798
H2AFX	P16104	1.37082e-07	0.73772	1.01931e-07	4.77	-0.139	4.91	1.54	-3.22	1.68
HIST1H1C	P16403	3.80141e-08	0.557982	2.39022e-08	4.56	-0.207	4.77	1.45	-3.11	1.66
HIST1H1E	P10412	4.93822e-07	0.215284	1.46611e-07	5.84	-0.74	6.58	1.7	-4.14	2.44
HNRNPD	H0YA96	8.65098e-08	0.805136	7.00913e-08	5.19	-0.107	5.3	1.7	-3.5	1.8
HNRNPL	P14866	1.81697e-08	0.425449	3.39488e-08	4.32	0.25	4.07	1.52	-2.8	1.27
HSDL2	Q6YN16	0.0289785	0.0139662	0.690969	-1.49	-1.73	0.242	-1.07	0.414	0.656
HSP90B1	A0A7P0TAE1	2.70876e-08	0.350115	5.83416e-08	4.82	0.342	4.48	1.72	-3.1	1.38
HSPA5	P11021	6.49758e-08	0.716532	8.85517e-08	4.87	0.143	4.73	1.67	-3.2	1.53
ILF3	Q12906	5.88244e-08	0.638756	8.76865e-08	4.24	0.16	4.08	1.47	-2.77	1.31
KPNB1	Q14974	4.11365e-08	0.761718	5.27036e-08	4.6	0.108	4.49	1.57	-3.03	1.46
KRI1	A0A494C108	0.103092	0.0275136	0.00121542	1.91	-2.73	4.63	-0.272	-2.18	2.45
LMNB1	P20700	9.83163e-08	0.57372	1.62576e-07	4.09	0.195	3.9	1.43	-2.66	1.23
LRRFIP1	Q32MZ4	0.068695	0.0225622	0.540072	-0.818	-1.07	0.256	-0.631	0.187	0.443
MAGED1	Q9Y5V3	0.213498	0.00381699	0.0399843	-0.745	-2.06	1.31	-0.935	-0.19	1.12
MAP1S	Q66K74	0.00779584	0.0272673	0.498282	-1.45	-1.13	-0.312	-0.861	0.587	0.274
MBNL1	C9JP00	0.0160749	0.00315789	0.378458	-1.41	-1.86	0.455	-1.09	0.317	0.772
MDH2	P40926	6.02148e-09	0.211316	1.5153e-08	5.16	0.431	4.73	1.86	-3.3	1.43
MRPS18B	A0A0G2JIC6	0.177435	0.0026081	0.0335926	-0.547	-1.47	0.921	-0.672	-0.125	0.796
MSI1	O43347	0.13558	0.0304543	0.402352	-0.801	-1.23	0.433	-0.679	0.123	0.556
MTAP	B4DUC8	0.632697	0.00386566	0.00922714	-0.336	-2.49	2.15	-0.941	-0.605	1.55
MYH9	A0A8I5KWT8	2.10095e-07	0.629914	1.35249e-07	3.7	-0.162	3.86	1.18	-2.52	1.34
MYL1	P05976	0.174192	0.00846441	0.108792	-0.852	-1.88	1.02	-0.909	-0.0571	0.966
NACA	F8VZJ2	6.34823e-08	0.944562	6.72979e-08	4.13	0.0232	4.11	1.39	-2.75	1.36
NAP1L1	F8VY35	9.20571e-08	0.843152	7.76741e-08	4.39	-0.0726	4.46	1.44	-2.95	1.51
NCAPD2	Q15021	0.155741	0.0300716	0.35543	-0.596	-0.973	0.377	-0.523	0.0729	0.45
NCL	A0A7I2V428	1.32197e-07	0.691535	9.31988e-08	5.45	-0.188	5.64	1.75	-3.7	1.94
NME1-NME2	Q32Q12	3.93779e-08	0.136231	1.49795e-07	5.65	0.683	4.96	2.11	-3.54	1.43
NMT1	A0A7I2V3X4	0.18691	0.0187561	0.205519	-1.11	-2.17	1.06	-1.09	0.0162	1.08
NOB1	Q9ULX3	0.000948887	0.000195185	0.339969	-1.38	-1.69	0.309	-1.02	0.358	0.666
NOL10	A0A8Q3SHW5	0.954423	0.0233109	0.0209972	0.0284	-1.28	1.31	-0.417	-0.445	0.862
P4HB	P07237	2.36658e-07	0.445291	1.17201e-07	3.43	-0.243	3.68	1.06	-2.37	1.31
PA2G4	Q9UQ80	5.79997e-08	0.991981	5.84862e-08	3.68	0.00296	3.68	1.23	-2.45	1.23
PAICS	P22234	5.34284e-09	0.537355	8.20496e-09	5.5	0.218	5.29	1.91	-3.6	1.69
PDCD11	Q14690	0.591367	0.0138668	0.00517895	0.189	-0.997	1.19	-0.269	-0.458	0.727
PFN1	P07737	4.51498e-08	0.890291	4.03781e-08	5.36	-0.0577	5.42	1.77	-3.59	1.83
RAD21	A0A8I5KWV3	0.850933	0.00754267	0.0106318	0.104	1.76	-1.66	0.621	0.517	-1.14
PGM3	A0A8V8TNM1	0.0130237	0.000521364	0.0874523	-1.18	-1.94	0.751	-1.04	0.144	0.896
ATP1B3	P54709	0.0187694	0.00760193	0.623216	1.5	1.78	-0.276	1.09	-0.409	-0.685
POU2F1	A0A0C4DG88	0.0198149	0.00442527	0.41796	-1.07	-1.4	0.332	-0.825	0.247	0.578
PPP1R7	H7C003	0.0280827	0.0118558	0.639218	-1.01	-1.2	0.193	-0.737	0.272	0.465
PPP2R1B	P30154	0.160596	0.00812462	0.114075	-0.554	-1.19	0.632	-0.58	-0.026	0.606
SLC25A11	I3L1P8	0.00613661	0.00774986	0.897838	3.24	3.11	0.126	2.12	-1.12	-0.996
PRDX6	P30041	3.12203e-08	0.507492	5.35736e-08	4.7	0.237	4.47	1.65	-3.06	1.41
PSMB2	P49721	0.0656339	0.0235412	0.572242	-1.37	-1.76	0.39	-1.04	0.326	0.716
PSMB6	P28072	0.0860382	0.00930922	0.234019	1.28	2.13	-0.854	1.14	-0.142	-0.996
SDCBP	G5EA09	0.598136	0.0105337	0.0278128	0.22	1.25	-1.03	0.49	0.269	-0.759
PGD	P52209	0.0326282	0.011655	0.576231	1.86	2.3	-0.439	1.39	-0.474	-0.913
RAB2A	P61019	0.0502927	0.0142149	0.492151	1.3	1.71	-0.419	1	-0.292	-0.711
RAP1GDS1	P52306	0.00283007	0.00925283	0.515372	-1.52	-1.25	-0.267	-0.923	0.595	0.328
RBBP4	Q09028	6.51795e-08	0.636353	9.77948e-08	4.84	0.186	4.65	1.68	-3.16	1.49
RBFOX1	A0A8Q3WKT3	0.00418424	0.000491517	0.229182	-1.29	-1.75	0.457	-1.01	0.278	0.736
AGK	E9PC15	0.00444278	0.014307	0.524422	1.37	1.12	0.253	0.831	-0.542	-0.289
RHOT2	Q8IXI1	0.0116694	0.00549443	0.680383	-1.26	-1.44	0.177	-0.9	0.361	0.538
RPL12	P30050	1.29563e-07	0.506349	7.23544e-08	4.46	-0.259	4.72	1.4	-3.06	1.66
PHF6	Q8IWS0	0.0402667	0.0161596	0.618536	1.29	1.57	-0.284	0.952	-0.334	-0.618
RPL23A	H7BY10	1.20611e-07	0.295035	4.83669e-08	4.78	-0.441	5.22	1.45	-3.34	1.89
SNRPG	Q49AN9	0.326238	0.016851	0.101755	0.461	1.26	-0.8	0.574	0.113	-0.687
RPL29	A0A3B3ITT5	2.88182e-07	0.110401	6.34524e-08	4.31	-0.683	4.99	1.21	-3.1	1.89
RPLP1	P05386	2.62493e-08	0.442515	1.45592e-08	4.26	-0.246	4.51	1.34	-2.93	1.59
RPS11	P62280	2.10266e-05	0.0224626	9.78722e-07	2.59	-0.975	3.56	0.538	-2.05	1.51
RPS27A	P62979	8.42494e-09	0.147067	3.01981e-09	5.42	-0.549	5.97	1.62	-3.79	2.17
RRM2	A0A286YFD6	0.577207	0.0113887	0.0318037	-0.226	-1.19	0.968	-0.474	-0.247	0.721
RRP1B	Q14684	0.00520176	0.0056834	2.56864e-05	1.09	-1.07	2.16	0.00524	-1.08	1.08
RRP9	O43818	0.0406962	0.0308026	0.877866	-1.09	-1.16	0.0739	-0.751	0.338	0.412
RSF1	Q96T23	0.893476	0.00707788	0.00555123	0.0586	-1.41	1.47	-0.45	-0.509	0.959
RTF1	Q92541	0.00308486	0.00241968	0.890935	-1.51	-1.56	0.0561	-1.02	0.483	0.539
ARF1	P84077	0.0138415	0.0222305	0.796192	1.44	1.31	0.131	0.918	-0.524	-0.394
BCCIP	Q9P287	0.540536	0.0223629	0.0680255	0.361	1.52	-1.16	0.626	0.265	-0.891
AP1B1	Q10567	0.133989	0.022543	0.324035	0.981	1.61	-0.626	0.862	-0.118	-0.744
SERPINB6	P35237	0.47035	0.023597	0.0062061	-0.298	1.05	-1.34	0.249	0.547	-0.797
TWF1	Q12792	0.261903	0.0238097	0.178537	0.717	1.59	-0.871	0.768	0.0514	-0.82
SMARCA4	P51532	0.0014022	3.07208e-05	0.0279977	-1.26	-2.02	0.756	-1.1	0.17	0.925
SNRNP70	P08621	9.48283e-09	0.191243	3.74363e-09	4.89	-0.448	5.34	1.48	-3.41	1.93
SNRPF	P62306	2.47844e-07	0.0256294	3.4387e-06	3.94	0.914	3.02	1.62	-2.32	0.704
PRDX4	Q13162	4.22319e-06	0.024763	0.000125416	3.35	1.04	2.31	1.46	-1.89	0.422
SRSF3	A0A087X2D0	4.80349e-07	0.329179	1.8552e-07	3.6	-0.353	3.95	1.08	-2.52	1.43
STIP1	P31948	6.70001e-08	0.753567	5.15714e-08	4.47	-0.114	4.58	1.45	-3.02	1.57
SYAP1	Q96A49	0.97271	0.0159727	0.0170061	-0.016	-1.3	1.29	-0.44	-0.423	0.863
SYNCRIP	O60506	2.76341e-08	0.632686	4.04446e-08	4.73	0.169	4.57	1.63	-3.1	1.47
TAGLN2	P37802	1.48172e-07	0.411204	7.15362e-08	3.66	-0.267	3.93	1.13	-2.53	1.4
GLMN	Q92990	0.545152	0.0256048	0.0764901	0.281	1.16	-0.881	0.481	0.2	-0.681
TRIM28	Q13263	8.69578e-08	0.520409	1.54015e-07	4.13	0.223	3.9	1.45	-2.68	1.23
TTN	A0A0A0MRA3	0.507231	0.00506202	0.0171795	-0.505	-2.57	2.06	-1.02	-0.52	1.54
TUBB8	Q3ZCM7	6.7781e-09	0.405867	3.83614e-09	5.33	-0.294	5.62	1.68	-3.65	1.97
PSMB7	Q99436	0.00115168	0.0294858	0.0915317	2.15	1.24	0.914	1.13	-1.02	-0.107
UBA5	A0A804HJ86	0.0652863	0.00799479	0.261784	-0.898	-1.42	0.519	-0.772	0.126	0.645
VCP	P55072	1.25629e-07	0.890284	1.11225e-07	4	-0.0476	4.05	1.32	-2.68	1.37
WDR77	Q9BQA1	0.00405909	0.00842061	0.687964	-1.98	-1.75	-0.226	-1.24	0.734	0.508
XRCC5	P13010	6.11075e-08	0.396726	1.2836e-07	4.04	0.28	3.76	1.44	-2.6	1.16
YWHAE	P62258	1.74229e-08	0.893658	1.92682e-08	5.8	0.0552	5.74	1.95	-3.85	1.9
YWHAZ	P63104	1.29528e-07	0.982494	1.27027e-07	5.22	-0.00991	5.23	1.74	-3.49	1.75
ZNF207	J3QRS9	0.312053	0.0218725	0.136225	-0.661	-1.66	1	-0.774	-0.114	0.888
AARS	P49588	0.00024417	0.629627	0.000115981	1.91	-0.179	2.09	0.579	-1.34	0.757
AARS2	Q5JTZ9	0.287527	0.940416	0.32014	-0.406	-0.0278	-0.378	-0.145	0.261	-0.117
AASDHPPT	Q9NRN7	0.125915	0.047054	0.574144	-0.821	-1.11	0.287	-0.643	0.178	0.465
AATF	A0A7P0TBG4	0.0569423	0.0374155	0.815155	-1.36	-1.52	0.153	-0.959	0.403	0.556
ABCE1	P61221	0.00410166	0.364549	0.0220999	1.29	0.337	0.948	0.541	-0.744	0.204
ABCF1	Q5STZ8	0.00045101	0.84128	0.000626883	1.53	0.0637	1.47	0.531	-0.999	0.468
ABCF2	Q9UG63	0.000666293	0.133339	0.0108329	1.51	0.522	0.986	0.677	-0.832	0.155
ABI1	B6VEX4	0.584859	0.646789	0.928572	-0.269	-0.225	-0.0438	-0.165	0.104	0.0605
ACAA1	H7C131	0.458296	0.335374	0.815682	0.26	0.341	-0.0808	0.2	-0.0598	-0.141
ACACA	Q13085	0.000367258	0.479931	0.000120746	-3.32	0.481	-3.8	-0.947	2.38	-1.43
ACAD9	A0A7P0T9N9	0.760348	0.769556	0.990311	-0.223	-0.214	-0.00887	-0.146	0.0774	0.0685
ACADM	P11310	1.61372e-05	0.723816	2.58517e-05	2.1	0.105	2	0.736	-1.37	0.631
ACADSB	P45954	0.262199	0.658267	0.482313	-0.612	-0.236	-0.377	-0.283	0.33	-0.0471
ACAT1	P24752	6.74539e-05	0.93319	7.61904e-05	2.51	0.0348	2.48	0.849	-1.66	0.814
ACAT2	Q9BWD1	0.000357506	0.5563	0.000951459	1.91	0.229	1.68	0.714	-1.2	0.485
ACBD3	Q9H3P7	0.2303	0.614174	0.468377	0.506	0.207	0.299	0.238	-0.268	0.0308
ACIN1	S4R3H4	0.000219662	0.805732	0.000324106	2.1	0.0982	2	0.732	-1.37	0.634
ACLY	P53396	7.29931e-06	0.418192	2.09244e-05	3.33	0.355	2.98	1.23	-2.1	0.874
ACO1	P21399	0.0674143	0.0612226	0.956468	-1.35	-1.39	0.0373	-0.915	0.439	0.476
ACO2	A0A7I2V5T4	3.73387e-05	0.648226	7.16062e-05	2.07	0.147	1.92	0.738	-1.33	0.592
ACOT1	G3V4F2	0.144606	0.141558	0.98965	-0.992	-1	0.00838	-0.664	0.328	0.336
ACOT7	K7EKP8	0.848255	0.427731	0.54311	0.151	0.633	-0.482	0.261	0.111	-0.372
ACP1	P24666	0.000866378	0.896331	0.00108047	1.66	0.0491	1.61	0.571	-1.09	0.522
ACSL3	A0A7P0TBB1	0.00173719	0.340364	0.0099422	1.44	0.35	1.09	0.597	-0.844	0.247
ACTA1	P68133	0.0643797	0.801075	0.0998081	2.63	0.331	2.3	0.989	-1.65	0.658
ACTB	P60709	0.000215766	0.497486	7.66527e-05	-1.91	0.248	-2.15	-0.553	1.35	-0.801
ACTL6A	O96019	0.0413067	0.722635	0.0777222	0.824	0.13	0.694	0.318	-0.506	0.188
ACTN1	P12814	0.0240414	0.743532	0.0436033	1	0.129	0.876	0.378	-0.627	0.249
ACTN4	O43707	1.76483e-06	0.936025	1.9287e-06	3.29	0.0295	3.26	1.11	-2.18	1.08
ACTR1A	P61163	3.8816e-06	0.78684	5.3546e-06	2.63	0.0866	2.55	0.907	-1.73	0.821
ACTR1B	P42025	0.231681	0.585548	0.0947763	-0.64	0.284	-0.924	-0.119	0.521	-0.403
ACTR2	P61160	0.0689286	0.0688393	0.999411	0.96	0.96	-0.00036	0.64	-0.32	-0.32
ACTR3	P61158	0.000960244	0.339469	0.000197001	1.55	-0.346	1.89	0.4	-1.15	0.746
ADAR	A0A7P0Z4F9	4.66732e-06	0.583017	9.16753e-06	2.74	0.188	2.56	0.977	-1.77	0.789
ADH5	D6RFE4	0.00782257	0.92118	0.00937024	1.18	0.0368	1.14	0.405	-0.773	0.368
ADI1	Q9BV57	0.0939299	0.759671	0.0549141	-0.985	0.169	-1.15	-0.272	0.713	-0.441
ADNP	Q9H2P0	0.34941	0.25824	0.833786	0.393	0.479	-0.0863	0.29	-0.102	-0.188
ADPRHL2	Q9NX46	0.017465	0.25179	0.141653	-1.38	-0.596	-0.78	-0.657	0.718	-0.0613
ADRM1	Q16186	0.00858157	0.750788	0.015365	-1.4	-0.143	-1.25	-0.513	0.883	-0.37
ADSL	P30566	0.00309698	0.794625	0.00494049	1.47	0.104	1.37	0.525	-0.946	0.421
ADSS	P30520	3.99157e-05	0.611342	1.99058e-05	2.08	-0.165	2.24	0.637	-1.44	0.803
AFG3L2	A0A8I5QJR7	0.785439	0.346141	0.232597	-0.176	0.622	-0.799	0.149	0.325	-0.474
AGFG1	P52594	0.0333747	0.206101	0.300618	-1.43	-0.79	-0.639	-0.74	0.689	0.0505
AGPS	O00116	0.0809303	0.580885	0.203374	0.648	0.192	0.456	0.28	-0.368	0.0882
AHCTF1	Q8WYP5	0.0214632	0.728978	0.0113579	-1.03	0.137	-1.17	-0.298	0.732	-0.435
AHCY	P23526	0.000202725	0.565294	0.000511317	3.3	0.36	2.94	1.22	-2.08	0.861
OSBP	P22059	0.306103	0.0344427	0.207641	0.731	1.64	-0.912	0.792	0.0603	-0.852
AIFM1	A0A6Q8PFA7	4.44092e-05	0.402896	0.000154462	2.34	0.314	2.03	0.886	-1.46	0.572
AIMP1	Q12904	4.16256e-07	0.729164	5.8785e-07	3.62	0.122	3.5	1.25	-2.37	1.13
AIMP2	Q13155	0.298306	0.396884	0.0740756	0.793	-0.64	1.43	0.0509	-0.742	0.691
AIP	E9PMH2	0.24665	0.230252	0.0297968	0.526	-0.546	1.07	-0.00665	-0.532	0.539
AK2	F8W1A4	2.01041e-06	0.805743	2.65283e-06	3.34	0.0934	3.25	1.15	-2.2	1.05
AKAP1	Q92667	0.00295518	0.36522	0.000605271	1.57	-0.39	1.96	0.392	-1.17	0.782
AKAP12	Q02952	0.783855	0.812856	0.969904	-0.119	-0.102	-0.0163	-0.0737	0.045	0.0287
AKAP8	A0A7P0T893	0.739846	0.190908	0.110726	-0.148	0.604	-0.752	0.152	0.3	-0.452
AKR1A1	V9GYG2	0.000782964	0.88159	0.00100677	1.64	0.0547	1.59	0.566	-1.08	0.511
AKR1B1	P15121	0.166369	0.830858	0.232589	0.599	0.0885	0.511	0.229	-0.37	0.141
ALDH18A1	P54886	0.00242105	0.632446	0.00571991	1.92	0.242	1.68	0.722	-1.2	0.48
ALDH1A2	H0YMG7	0.0798718	0.409655	0.306729	-1.14	-0.504	-0.631	-0.547	0.589	-0.0421
ALDH1B1	P30837	0.872875	0.539804	0.64823	0.083	0.321	-0.238	0.135	0.0516	-0.186
ALDH2	P05091	0.19584	0.0755262	0.570511	0.535	0.763	-0.227	0.433	-0.103	-0.33
ALDH5A1	C9J8Q5	0.0421796	0.969415	0.0393615	0.869	-0.0148	0.884	0.285	-0.585	0.3
ALDH7A1	P49419	0.000438243	0.417656	0.00175325	1.62	0.276	1.34	0.631	-0.986	0.355
ALDH9A1	P49189	1.17524e-05	0.926675	1.32247e-05	2.46	0.0308	2.43	0.829	-1.63	0.799
ALDOA	P04075	0.000370198	0.955511	0.000405083	4.45	0.0503	4.4	1.5	-2.95	1.45
ALDOC	P09972	0.690784	0.697714	0.992431	0.16	0.157	0.00381	0.106	-0.0547	-0.0509
ALYREF	Q86V81	0.000104562	0.376334	2.89331e-05	2.01	-0.316	2.33	0.566	-1.45	0.882
AMOT	Q4VCS5	0.590859	0.139222	0.0548216	0.231	-0.665	0.896	-0.145	-0.376	0.52
AMPD2	E9PIJ1	0.417237	0.50058	0.886257	-0.438	-0.362	-0.076	-0.266	0.171	0.0952
ANKHD1	Q8IWZ3	0.493954	0.451677	0.164845	-0.407	0.448	-0.855	0.0139	0.421	-0.435
ANKRD17	O75179	0.0461045	0.222653	0.360462	-1.01	-0.578	-0.427	-0.528	0.477	0.0504
ANP32A	H0YN26	3.51164e-07	0.15563	1.62534e-06	3.13	0.445	2.69	1.19	-1.94	0.748
ANP32B	Q92688	0.0327716	0.73189	0.0607351	1.17	0.169	1	0.446	-0.724	0.278
ANP32E	Q9BTT0	0.173136	0.348666	0.0330393	0.776	-0.521	1.3	0.0848	-0.691	0.606
ANXA11	P50995	0.56192	0.894438	0.478389	0.242	-0.0549	0.297	0.0623	-0.179	0.117
ANXA2	P07355	1.70631e-05	0.710526	1.0558e-05	3.14	-0.166	3.31	0.992	-2.15	1.16
ANXA5	P08758	5.84664e-07	0.378835	1.49421e-06	3.41	0.306	3.1	1.24	-2.17	0.932
ANXA6	P08133	0.00134328	0.96103	0.00146131	1.59	0.0186	1.57	0.535	-1.05	0.516
ANXA7	P20073	0.547323	0.359773	0.744122	0.543	0.835	-0.293	0.459	-0.0834	-0.376
AP2A1	O95782	0.697851	0.345759	0.193872	-0.138	0.341	-0.479	0.0676	0.205	-0.273
AP3D1	A0A8V8TQW4	0.0419967	0.380446	0.00822707	-1.09	0.434	-1.53	-0.22	0.874	-0.654
APEH	H7C393	0.00275926	0.87839	0.00210677	1.09	-0.0446	1.14	0.349	-0.743	0.394
APEX1	P27695	5.33373e-06	0.769649	3.76608e-06	2.64	-0.097	2.73	0.846	-1.79	0.943
API5	Q9BZZ5	7.91746e-06	0.609354	4.25052e-06	2.64	-0.178	2.82	0.822	-1.82	1
APMAP	Q9HDC9	0.000611163	0.398811	0.0026605	1.8	0.334	1.47	0.711	-1.09	0.377
APPL1	Q9UKG1	0.0163772	0.396482	0.077557	-1.19	-0.371	-0.818	-0.52	0.669	-0.149
APRT	P07741	0.0206066	0.845006	0.0143991	2.05	-0.152	2.2	0.633	-1.42	0.785
ARCN1	P48444	0.142864	0.614156	0.0598905	0.55	-0.181	0.73	0.123	-0.427	0.304
ARFGAP1	E5RHT6	0.790576	0.632793	0.830437	-0.0938	-0.169	0.0756	-0.0877	0.00607	0.0816
ARFGAP2	E9PQP3	0.348193	0.294616	0.906213	-0.685	-0.769	0.0843	-0.485	0.2	0.284
ARHGDIA	J3KTF8	1.69583e-06	0.965435	1.77868e-06	3.77	0.0182	3.76	1.26	-2.51	1.25
ARL6IP5	O75915	0.765693	0.150903	0.0914198	-0.156	0.791	-0.947	0.211	0.368	-0.579
ARPC1B	A0A1W2PNV4	0.924696	0.4445	0.500653	0.0676	0.555	-0.487	0.207	0.14	-0.347
ARPC3	O15145	0.514168	0.667741	0.819996	-0.608	-0.398	-0.21	-0.335	0.273	0.0625
ARPC4-TTLL3	F8WCF6	2.91414e-05	0.779768	4.29334e-05	2.24	0.0945	2.15	0.779	-1.46	0.684
ARPC5	O15511	0.208081	0.903248	0.25054	-0.597	-0.0555	-0.541	-0.217	0.379	-0.162
ASH2L	Q9UBL3	0.291949	0.875054	0.364498	-0.561	-0.0816	-0.479	-0.214	0.347	-0.133
ASNA1	O43681	0.0207758	0.335452	0.00346776	-0.944	0.353	-1.3	-0.197	0.747	-0.55
ASNS	P08243	0.362975	0.782534	0.243637	-0.709	0.211	-0.92	-0.166	0.543	-0.377
ASPH	Q12797	0.141339	0.909554	0.117001	-0.602	0.0442	-0.646	-0.186	0.416	-0.23
ASPSCR1	J3QL04	0.00185605	0.699688	0.00367847	-1.32	-0.128	-1.19	-0.482	0.835	-0.353
ATAD1	Q8NBU5	0.447122	0.205673	0.056195	-0.44	0.75	-1.19	0.104	0.543	-0.647
ATAD3A	Q9NVI7	7.24544e-05	0.532387	0.000186353	2.21	0.232	1.98	0.814	-1.4	0.582
ATAD3B	Q5T9A4	0.00017225	0.354779	0.00078614	1.79	0.311	1.48	0.7	-1.09	0.388
ATG3	F8WDI0	0.356729	0.900931	0.299268	0.836	-0.111	0.947	0.242	-0.594	0.353
ATG9A	H7C1G6	0.408699	0.264077	0.756531	0.392	0.537	-0.145	0.31	-0.0823	-0.227
ATIC	P31939	7.00734e-06	0.907217	6.0776e-06	3.19	-0.048	3.23	1.05	-2.14	1.09
ATP1A1	P05023	1.48255e-07	0.386771	3.36546e-07	3.45	0.266	3.19	1.24	-2.21	0.973
ATP2A2	P16615	0.000533134	0.933659	0.00046521	1.52	-0.0269	1.55	0.499	-1.02	0.526
ATP5A1	P25705	0.221322	0.763758	0.136841	0.608	-0.145	0.753	0.155	-0.454	0.299
ATP5B	P06576	0.180529	0.481046	0.498212	0.516	0.263	0.253	0.26	-0.256	-0.00348
TROVE2	P10155	0.00335589	0.0345582	0.21634	1.64	1.06	0.578	0.901	-0.74	-0.162
ATP5D	P30049	0.195173	0.118397	0.0105764	1.19	-1.46	2.65	-0.0905	-1.28	1.37
ATP5F1	P24539	0.481576	0.1097	0.333537	-0.467	-1.12	0.648	-0.527	-0.0605	0.588
ATP5H	O75947	1.05646e-06	0.35977	2.95722e-06	3.06	0.303	2.75	1.12	-1.94	0.816
ATP5J2-PTCD1	G3V325	0.23208	0.389317	0.719511	0.653	0.463	0.19	0.372	-0.281	-0.0909
ATP5O	P48047	3.13833e-06	0.367724	9.47776e-06	2.92	0.318	2.6	1.08	-1.84	0.761
ATP6AP1	A0A7I2YQA5	0.00133197	0.195035	0.0148988	1.4	0.452	0.944	0.616	-0.78	0.164
ATP6V1A	P38606	0.0950979	0.787269	0.149591	0.697	0.106	0.591	0.268	-0.43	0.162
ATP6V1B2	P21281	0.0722292	0.843307	0.101689	0.665	0.0677	0.597	0.244	-0.421	0.176
ATP6V1E1	P36543	0.961546	0.829641	0.792409	-0.0276	0.123	-0.151	0.0318	0.0594	-0.0912
ATP6V1G1	A0A7I2V4K4	0.028541	0.994708	0.0288879	1.07	0.00289	1.07	0.359	-0.714	0.356
ATXN10	Q9UBB4	0.0224374	0.933824	0.0261131	0.911	0.0292	0.882	0.313	-0.598	0.284
ATXN2	Q99700	0.319516	0.845278	0.417325	0.452	0.0865	0.365	0.179	-0.272	0.0928
ATXN2L	Q8WWM7	0.0970231	0.423529	0.0227515	0.637	-0.292	0.929	0.115	-0.522	0.407
AUP1	Q9Y679	0.0135737	0.45668	0.00345605	-1.23	0.324	-1.56	-0.303	0.93	-0.627
BABAM1	M0QXG9	0.0478113	0.506947	0.151773	-1.3	-0.399	-0.896	-0.565	0.731	-0.166
BAG5	Q9UL15	0.0186708	0.878514	0.0141079	-1.23	0.0698	-1.3	-0.387	0.843	-0.457
BAG6	P46379	0.475915	0.875258	0.388016	0.261	-0.0568	0.318	0.068	-0.193	0.125
BANF1	O75531	8.84758e-06	0.655911	1.56681e-05	2.92	0.173	2.75	1.03	-1.89	0.858
TUBA1C	Q9BQE3	0.11542	0.0354485	0.506476	0.98	1.37	-0.394	0.785	-0.195	-0.589
BCAP31	P51572	0.000570469	0.105631	4.14016e-05	1.92	-0.708	2.63	0.404	-1.52	1.11
BCAS2	O75934	9.74191e-05	0.386345	0.000381249	2.72	0.414	2.31	1.05	-1.68	0.632
BCLAF1	Q9NYF8	4.94022e-06	0.220743	2.47416e-05	2.82	0.445	2.37	1.09	-1.73	0.643
BLVRB	P30043	0.0573444	0.444067	0.0140132	-0.954	0.357	-1.31	-0.199	0.755	-0.556
BMS1	Q14692	0.561975	0.678337	0.327828	-0.332	0.237	-0.569	-0.0318	0.3	-0.268
BOLA2	Q9H3K6	0.198928	0.195974	0.0190742	1.12	-1.13	2.24	-0.00266	-1.12	1.12
BOP1	Q14137	0.00107954	0.502855	0.000352041	1.55	-0.244	1.79	0.435	-1.11	0.679
BPNT1	O95861	0.35047	0.20123	0.0395121	-0.382	0.532	-0.914	0.0502	0.432	-0.482
BRD2	P25440	0.265062	0.916382	0.226275	0.357	-0.0327	0.39	0.108	-0.249	0.141
PSMA4	H0YMZ1	0.0039744	0.0362263	0.240244	1.58	1.04	0.541	0.873	-0.707	-0.166
BSG	A0A7P0TB04	4.57144e-06	0.910157	5.23107e-06	3.01	0.042	2.97	1.02	-1.99	0.976
BTF3	P20290	5.6707e-06	0.47808	2.45025e-06	2.71	-0.246	2.96	0.822	-1.89	1.07
BUB3	O43684	0.00128383	0.1857	0.0151657	1.52	0.501	1.02	0.674	-0.846	0.173
BYSL	Q13895	0.0033411	0.946073	0.00296224	1.21	-0.0225	1.23	0.396	-0.815	0.419
BZW1	C9IZ80	0.0404707	0.640302	0.0171971	0.816	-0.169	0.985	0.216	-0.6	0.385
BZW2	Q75MG1	0.00017584	0.818459	0.000251479	1.69	0.072	1.62	0.589	-1.11	0.517
C11orf58	E9PM92	0.71089	0.482095	0.291497	-0.293	0.56	-0.853	0.089	0.382	-0.471
C12orf10	Q9HB07	0.146646	0.0879066	0.761731	-0.836	-1	0.166	-0.613	0.223	0.39
C12orf43	G5EA44	0.09627	0.118987	0.900609	-1.24	-1.15	-0.0872	-0.798	0.442	0.355
C14orf166	Q9Y224	0.00752798	0.831672	0.00511837	1.33	-0.0885	1.42	0.413	-0.914	0.502
C20orf27	Q9GZN8	0.813091	0.916133	0.732991	-0.145	0.0646	-0.21	-0.0269	0.118	-0.0915
C21orf33	P0DPI2	0.466561	0.231095	0.617864	0.524	0.88	-0.357	0.468	-0.0558	-0.412
C7orf50	C9JQV0	0.0472947	0.0384879	0.000782626	-0.677	0.712	-1.39	0.0118	0.689	-0.701
C8orf33	A0A3B3IRR6	0.00398271	0.800655	0.00253944	1.27	-0.0906	1.36	0.393	-0.876	0.484
CA2	P00918	1.49824e-06	0.810446	1.15689e-06	3.69	-0.0976	3.79	1.2	-2.49	1.3
CAD	F8VPD4	0.000194118	0.570744	0.000481911	1.93	0.206	1.72	0.711	-1.22	0.505
CADM1	A0A087X1W8	0.557896	0.981735	0.573025	-0.497	-0.0193	-0.477	-0.172	0.325	-0.153
CALD1	E9PGZ1	0.00566019	0.915358	0.00686366	1.29	0.0411	1.25	0.445	-0.849	0.404
CALM2	P0DP25	0.0294305	0.967456	0.0273223	1.17	-0.0195	1.19	0.383	-0.786	0.403
CALR	K7EL50	2.2124e-06	0.594326	4.09784e-06	3.92	0.241	3.68	1.39	-2.54	1.15
CALU	O43852	0.0697907	0.931373	0.0599533	0.902	-0.0396	0.942	0.288	-0.615	0.327
CAND1	Q86VP6	1.37037e-05	0.734715	2.14061e-05	2.9	0.136	2.76	1.01	-1.89	0.875
CAP1	Q01518	0.00100233	0.491768	0.00336511	1.86	0.299	1.56	0.72	-1.14	0.421
CAPN2	P17655	0.012827	0.222918	0.00134195	-1.15	0.503	-1.66	-0.217	0.937	-0.72
CAPNS1	K7EM73	8.07208e-05	0.372795	0.000324066	2.79	0.427	2.36	1.07	-1.72	0.644
CAPRIN1	Q14444	3.20432e-06	0.861326	3.92788e-06	3.49	0.0727	3.42	1.19	-2.3	1.12
CAPZA1	P52907	1.40687e-05	0.596944	7.18818e-06	2.91	-0.215	3.12	0.898	-2.01	1.11
CAPZA2	C9JUG7	0.858782	0.152159	0.202169	-0.0839	-0.709	0.625	-0.264	-0.18	0.444
CAPZB	B1AK87	0.000264397	0.811664	0.000182185	1.92	-0.089	2.01	0.61	-1.31	0.699
CARM1	Q86X55	0.15681	0.217108	0.0163726	0.56	-0.482	1.04	0.0258	-0.534	0.508
CARS	B4DKY1	0.0842657	0.438657	0.29739	0.731	0.31	0.422	0.347	-0.384	0.0373
CAT	P04040	0.0169186	0.283773	0.120349	1.13	0.454	0.678	0.529	-0.603	0.0748
CBR1	P16152	1.61004e-05	0.661956	2.89378e-05	2.96	0.183	2.77	1.05	-1.91	0.864
CBS	P35520	7.36271e-07	0.643289	1.19892e-06	3.08	0.147	2.93	1.08	-2.01	0.929
CBX1	K7ELA4	0.163499	0.80588	0.108803	-0.797	0.134	-0.932	-0.221	0.576	-0.355
CBX3	Q13185	1.10198e-06	0.722582	1.61745e-06	3.75	0.142	3.6	1.3	-2.45	1.15
CBX5	P45973	0.115839	0.0563708	0.679217	0.797	0.995	-0.198	0.597	-0.2	-0.398
CC2D1A	K7EJY5	0.00468259	0.490517	0.0166824	-1.49	-0.301	-1.19	-0.597	0.893	-0.296
CCAR1	Q8IX12	0.00564755	0.441359	0.0235042	1.38	0.323	1.06	0.569	-0.815	0.246
CCAR2	Q8N163	0.00189918	0.199291	0.0211371	1.45	0.488	0.961	0.646	-0.803	0.157
CCDC43	Q86WV7	0.00401023	0.15519	0.06019	-1.59	-0.671	-0.921	-0.755	0.838	-0.0833
CCDC47	Q96A33	0.0382754	0.623923	0.0915983	-0.974	-0.209	-0.765	-0.394	0.58	-0.185
CCDC51	Q96ER9	0.00704615	0.621902	0.0174484	-1.32	-0.203	-1.12	-0.508	0.812	-0.305
CCDC6	Q16204	0.316758	0.782857	0.210011	0.33	-0.0888	0.418	0.0803	-0.249	0.169
CCT2	P78371	0.00712024	0.949169	0.00799644	-1.65	-0.0328	-1.62	-0.562	1.09	-0.53
CCT3	P49368	0.00283831	0.973186	0.00301279	2.99	0.0269	2.96	1	-1.98	0.977
CCT5	P48643	0.0254852	0.720723	0.0132192	1.05	-0.149	1.2	0.3	-0.75	0.45
CCT6A	P40227	0.0334766	0.994703	0.0338823	0.853	0.00239	0.851	0.285	-0.568	0.283
CCT7	Q99832	0.000162136	0.857479	0.000214038	-1.69	-0.0556	-1.63	-0.581	1.11	-0.526
CCT8	P50990	2.85252e-05	0.802927	4.02637e-05	3.26	0.122	3.14	1.13	-2.13	1.01
CD2AP	Q9Y5K6	0.42751	0.509808	0.889165	-0.35	-0.29	-0.0607	-0.213	0.137	0.0764
CD2BP2	O95400	0.00315799	0.880927	0.0041279	1.21	0.0493	1.16	0.419	-0.788	0.37
CD3EAP	O15446	0.774618	0.984837	0.760193	-0.111	0.00735	-0.118	-0.0345	0.0764	-0.0419
CDC2	A0A024QZP7	4.96021e-05	0.687745	2.83243e-05	2.13	-0.137	2.27	0.664	-1.47	0.801
CDC37	Q16543	8.88676e-06	0.0404505	6.85492e-07	2.77	-0.832	3.6	0.646	-2.12	1.48
CDC42	P60953	0.910487	0.367884	0.427468	-0.0614	-0.501	0.439	-0.187	-0.126	0.313
CDC5L	Q99459	7.22046e-06	0.974457	7.51106e-06	2.53	0.0105	2.52	0.848	-1.68	0.837
CDC73	A0A1B0GUB2	0.427137	0.189456	0.577512	-0.356	-0.605	0.248	-0.32	0.0361	0.284
CDH2	C9J126	0.140606	0.80942	0.207021	-0.927	-0.144	-0.783	-0.357	0.57	-0.213
CDK12	Q9NYV4	0.00976708	0.450642	0.00246579	-1.21	0.303	-1.51	-0.302	0.906	-0.604
CDK2	G3V5T9	0.641795	0.499923	0.830472	-0.359	-0.524	0.165	-0.294	0.0648	0.229
CDK5	Q00535	0.0569131	0.859052	0.0778197	0.841	0.0719	0.769	0.304	-0.537	0.232
CDKN2A	J3QRG6	0.00144897	0.67279	0.000705425	1.45	-0.149	1.59	0.432	-1.01	0.581
CEBPZ	Q03701	0.998167	0.604653	0.606227	-0.000715	-0.162	0.161	-0.0543	-0.0535	0.108
CECR5	Q9BXW7	0.141824	0.849746	0.192449	-0.846	-0.104	-0.742	-0.317	0.53	-0.213
CELF1	G5EA30	0.478335	0.882478	0.394953	0.32	-0.0659	0.386	0.0846	-0.235	0.15
CEP170	Q5SW79	0.866616	0.911987	0.780914	-0.0615	0.0405	-0.102	-0.00702	0.0545	-0.0475
CFL1	P23528	2.97375e-06	0.981038	3.05615e-06	3.94	0.011	3.92	1.32	-2.62	1.3
CFL2	Q9Y281	0.286047	0.910441	0.242051	0.445	-0.0457	0.491	0.133	-0.312	0.179
CHAF1B	Q13112	0.977374	0.413338	0.398084	0.0131	-0.385	0.398	-0.124	-0.137	0.261
CHAMP1	Q96JM3	0.776285	0.54446	0.744548	0.116	0.249	-0.133	0.122	0.0057	-0.127
CHCHD3	C9JRZ6	0.000195219	0.940001	0.000173794	2.28	-0.0322	2.32	0.751	-1.53	0.783
CHD4	A0A2R8Y5J0	0.00245256	0.571693	0.0068114	1.22	0.183	1.04	0.469	-0.755	0.286
CHERP	J3QK89	0.143845	0.162429	0.940512	0.623	0.593	0.0302	0.405	-0.218	-0.188
CHMP5	Q9NZZ3	0.272165	0.0526405	0.00672467	0.346	-0.649	0.995	-0.101	-0.447	0.548
CHORDC1	Q9UHD1	7.20578e-06	0.986112	7.05323e-06	2.64	-0.00595	2.65	0.878	-1.76	0.884
CHTOP	X6R700	0.124244	0.908258	0.150292	0.736	0.0521	0.684	0.263	-0.473	0.21
CIAPIN1	Q6FI81	0.00492259	0.352008	0.00093241	1.35	-0.376	1.73	0.326	-1.03	0.702
CIZ1	F5H2X7	0.289661	0.86961	0.226697	-0.729	0.11	-0.839	-0.206	0.523	-0.316
CKAP4	Q07065	3.75096e-05	0.475618	0.000106039	2.11	0.236	1.87	0.781	-1.33	0.546
CKAP5	Q14008	0.000290474	0.971904	0.000307207	1.59	0.011	1.58	0.534	-1.06	0.523
CKB	P12277	0.000668567	0.723551	0.0012168	4.76	0.369	4.39	1.71	-3.05	1.34
CKMT1A	P12532	1.05419e-05	0.531796	2.40253e-05	2.61	0.222	2.39	0.944	-1.67	0.722
CLCC1	A0A6Q8PFF7	0.0129115	0.6532	0.0294882	-1.35	-0.21	-1.14	-0.518	0.827	-0.309
CLIC1	O00299	2.53768e-05	0.974634	2.43114e-05	2.27	-0.0107	2.28	0.754	-1.52	0.764
CLINT1	Q14677	0.474464	0.891324	0.39746	0.279	-0.0527	0.332	0.0755	-0.204	0.128
CLNS1A	P54105	0.000795504	0.496017	0.000259484	1.91	-0.294	2.2	0.538	-1.37	0.832
CLPB	Q9H078	0.631022	0.597859	0.961682	0.168	0.184	-0.0167	0.117	-0.0504	-0.0671
CLPP	M0R208	0.145209	0.0934316	0.7933	0.824	0.965	-0.141	0.596	-0.228	-0.369
CLPX	O76031	0.216906	0.730072	0.124296	-0.709	0.192	-0.901	-0.173	0.537	-0.364
CLTC	A0A8V8TQK1	0.00262797	0.810933	0.00402622	1.88	0.119	1.76	0.665	-1.21	0.546
CLUH	I3L2B0	0.0975927	0.360825	0.409893	-0.772	-0.407	-0.365	-0.393	0.379	0.0138
CMPK1	P30085	0.0162505	0.866423	0.0119384	0.994	-0.0604	1.05	0.311	-0.683	0.372
CNBP	P62633	0.000225876	0.458258	7.27123e-05	1.71	-0.244	1.95	0.487	-1.22	0.732
CNDP2	Q96KP4	0.259883	0.614312	0.115907	0.482	-0.21	0.692	0.0905	-0.391	0.301
CNN3	Q15417	0.0037486	0.536486	0.00125528	1.43	-0.25	1.68	0.394	-1.04	0.644
CNOT1	A5YKK6	0.0924941	0.408319	0.346956	-0.791	-0.369	-0.422	-0.387	0.404	-0.0176
CNOT3	B7Z6J7	0.756442	0.880933	0.646629	-0.228	0.11	-0.337	-0.0393	0.188	-0.149
CNP	P09543	0.868351	0.26848	0.208787	-0.128	0.881	-1.01	0.251	0.379	-0.63
CNPY2	F8W031	0.00436601	0.622225	0.00181492	1.21	-0.171	1.38	0.345	-0.861	0.516
COLGALT1	Q8NBJ5	0.280783	0.0766792	0.430348	0.526	0.906	-0.38	0.478	-0.0488	-0.429
COPA	P53621	0.000480675	0.191006	0.00504374	1.43	0.408	1.02	0.613	-0.817	0.205
COPB2	A0A7I2V258	0.0271061	0.823791	0.0406204	1.05	0.0941	0.956	0.381	-0.669	0.287
COPE	O14579	0.78755	0.379203	0.535261	0.121	0.403	-0.281	0.175	0.0533	-0.228
COPG1	Q9Y678	0.0350502	0.324936	0.00557644	0.94	-0.403	1.34	0.179	-0.761	0.582
SSR4	P51571	0.023127	0.0364112	0.803375	1.47	1.33	0.142	0.933	-0.538	-0.396
COPS3	Q9UNS2	0.0121869	0.324184	0.00198555	1.11	-0.383	1.5	0.243	-0.869	0.626
COPS4	D6RAX7	0.281336	0.748643	0.438274	0.422	0.122	0.299	0.181	-0.24	0.059
COPS8	H7C3S9	0.298896	0.768352	0.447168	0.421	0.117	0.305	0.179	-0.242	0.0627
COPZ1	F8VVA7	0.000955605	0.388375	0.00443777	1.52	0.305	1.21	0.607	-0.909	0.302
CORO1C	Q9ULV4	0.00366137	0.7233	0.0019538	1.35	-0.134	1.49	0.406	-0.947	0.54
CORO7-PAM16	A0A0A6YYL4	0.00997661	0.449817	0.0403946	-1.23	-0.31	-0.917	-0.512	0.715	-0.203
COX4I1	P13073	3.337e-05	0.649065	6.3557e-05	2.42	0.169	2.25	0.864	-1.56	0.695
CPNE1	Q99829	0.00125002	0.798186	0.00194757	1.83	0.112	1.72	0.648	-1.18	0.537
CPNE3	O75131	0.0136611	0.0650634	0.397125	0.969	0.678	0.291	0.549	-0.42	-0.129
CPOX	P36551	0.0328852	0.272479	0.225855	0.928	0.44	0.489	0.456	-0.472	0.0162
CPSF2	Q9P2I0	0.387763	0.610957	0.182471	-0.328	0.191	-0.519	-0.0456	0.282	-0.236
EPB41L3	A0A0A0MRA8	0.533337	0.0370043	0.0117366	-0.285	1.05	-1.34	0.255	0.54	-0.796
CPSF6	F8WJN3	0.00027577	0.749594	0.000461047	2.18	0.136	2.04	0.771	-1.41	0.635
CPSF7	F5H669	0.00170456	0.178289	0.0214672	1.61	0.562	1.05	0.723	-0.884	0.161
CRK	P46108	0.733048	0.649233	0.431025	-0.141	0.189	-0.33	0.0159	0.157	-0.173
CRKL	P46109	0.0013705	0.771729	0.000835596	1.29	-0.0901	1.38	0.398	-0.887	0.488
CRNKL1	Q5JY65	0.00878744	0.781937	0.0145948	-1.04	-0.093	-0.949	-0.378	0.664	-0.285
CS	O75390	5.23845e-05	0.445416	0.00016423	3.06	0.38	2.68	1.15	-1.91	0.767
CSDE1	O75534	4.50965e-05	0.859632	3.52313e-05	2.01	-0.0561	2.06	0.65	-1.36	0.706
CSE1L	P55060	3.19994e-06	0.193852	1.69132e-05	3.44	0.554	2.89	1.33	-2.11	0.778
CSK	P41240	0.0183442	0.40649	0.0835998	-1.35	-0.422	-0.93	-0.591	0.76	-0.169
CSNK2A1	A0A2R8Y5A0	0.0491191	0.898562	0.0390525	0.732	-0.0432	0.775	0.23	-0.502	0.273
CSNK2A2	P19784	0.00574839	0.320781	0.0009637	-1.27	0.386	-1.65	-0.294	0.973	-0.68
CSTB	P04080	0.00263663	0.54796	0.000923877	1.43	-0.23	1.66	0.401	-1.03	0.631
CSTF2	E7EWR4	0.0044076	0.952525	0.00396082	1.36	-0.0232	1.38	0.445	-0.912	0.468
CSTF3	Q12996	0.00848291	0.442497	0.00209961	-1.38	0.343	-1.72	-0.345	1.03	-0.688
CTCF	A0A2R8YFL0	0.0133748	0.938396	0.0154098	1.21	0.0326	1.18	0.415	-0.798	0.383
CTH	P32929	0.85852	0.139792	0.103685	0.112	-0.977	1.09	-0.288	-0.4	0.689
CTNNA1	P35221	0.00160171	0.664267	0.00345007	1.58	0.17	1.41	0.583	-0.996	0.413
CTNNBL1	A0A087WUB9	0.303571	0.0659355	0.356812	0.464	0.877	-0.413	0.447	-0.0168	-0.43
CTNND1	A0A669KB05	0.774902	0.856078	0.64147	0.113	-0.0718	0.185	0.0138	-0.0995	0.0857
CTPS1	A0A3B3IRI2	0.465301	0.178534	0.510263	0.319	0.606	-0.287	0.308	-0.0107	-0.297
CTSD	F8W787	0.0551977	0.614521	0.0220662	0.94	-0.227	1.17	0.238	-0.702	0.465
CTTN	Q14247	0.00439181	0.799105	0.00696318	1.41	0.103	1.31	0.505	-0.907	0.402
CUTA	O60888	0.269914	0.140878	0.67917	-0.7	-0.955	0.256	-0.552	0.148	0.404
CWC27	Q6UX04	0.450187	0.733026	0.673365	0.322	0.144	0.178	0.155	-0.166	0.0114
CPSF3	Q9UKF6	0.393922	0.0401761	0.178321	0.407	1.07	-0.66	0.491	0.0842	-0.576
CYB5R3	A0A8I5QKX1	0.189548	0.0706657	0.559117	0.609	0.871	-0.262	0.493	-0.116	-0.378
CYFIP1	H0YL50	0.0892546	0.976588	0.0848421	-0.774	0.0125	-0.787	-0.254	0.52	-0.266
DAP3	P51398	0.346004	0.966134	0.326026	0.407	-0.018	0.425	0.13	-0.277	0.148
DARS	P14868	0.000992379	0.754251	0.00170101	1.84	0.133	1.7	0.656	-1.18	0.523
SOD2	P04179	0.316115	0.0413246	0.234171	0.622	1.37	-0.746	0.664	0.0412	-0.705
DAZAP1	K7EQ02	9.34327e-06	0.289021	3.94506e-05	2.47	0.358	2.11	0.942	-1.53	0.584
DBN1	Q16643	0.0034347	0.957327	0.00312238	1.3	-0.0191	1.31	0.426	-0.87	0.445
DBNL	B4DDD6	0.000600294	0.502109	0.00190324	1.49	0.218	1.27	0.57	-0.922	0.352
DCAF7	A0A8I5QKQ1	0.0157674	0.937088	0.0136438	-0.997	0.0282	-1.02	-0.323	0.674	-0.351
DCP1A	Q9NPI6	0.440921	0.203376	0.591438	-0.397	-0.671	0.274	-0.356	0.0408	0.315
DCTN1	E7EX90	0.00610824	0.126274	0.000377376	1.31	-0.639	1.95	0.222	-1.08	0.862
DCTN2	Q13561	0.00474426	0.37223	0.000964898	1.32	-0.348	1.66	0.323	-0.994	0.671
DCTPP1	Q9H773	4.85554e-05	0.967405	5.14504e-05	2.16	0.0141	2.15	0.725	-1.44	0.711
DCXR	J3KRZ4	0.839979	0.753862	0.910721	0.0873	0.136	-0.0485	0.0744	-0.013	-0.0614
DDB1	A0A7P0TB30	0.0037713	0.127578	0.069899	1.55	0.698	0.85	0.748	-0.799	0.0507
DDI2	Q5TDH0	0.371243	0.437628	0.90144	-0.383	-0.331	-0.0521	-0.238	0.145	0.093
DDOST	P39656	0.00869354	0.862243	0.0119413	1.46	0.0817	1.38	0.515	-0.949	0.433
DDT	P30046	0.000210128	0.599424	0.000488582	2.19	0.219	1.97	0.804	-1.39	0.585
DDX1	A0A7I2V430	4.75475e-06	0.522124	1.05163e-05	2.96	0.237	2.72	1.07	-1.9	0.829
DDX17	A0A1X7SBZ2	6.98033e-07	0.897064	7.97382e-07	4.22	0.0558	4.17	1.43	-2.8	1.37
COPS2	B4DIH5	0.0317059	0.043434	0.861958	1.21	1.13	0.0879	0.78	-0.434	-0.346
DDX20	A0A7P0T9T8	0.969518	0.426576	0.448188	-0.0179	-0.377	0.359	-0.132	-0.114	0.246
DDX21	Q9NR30	1.50516e-05	0.550034	3.37369e-05	3.44	0.29	3.15	1.24	-2.2	0.953
DDX23	A0A8V8TR86	0.591049	0.942734	0.640685	0.497	0.0661	0.431	0.188	-0.31	0.122
DDX24	G3V529	0.0261975	0.199524	0.254948	-1.22	-0.648	-0.57	-0.622	0.596	0.0259
DDX27	B7Z6D5	0.000303848	0.853076	0.0002268	1.74	-0.0638	1.81	0.559	-1.18	0.623
DDX39A	O00148	0.0312991	0.414515	0.00688106	0.942	-0.324	1.27	0.206	-0.736	0.53
DDX39B	Q13838	0.0603361	0.793284	0.0953761	1.52	0.195	1.32	0.571	-0.947	0.376
DDX3X	A0A0D9SFB3	0.806475	0.685887	0.872421	0.242	0.4	-0.158	0.214	-0.0278	-0.186
DDX42	Q86XP3	0.00588953	0.872822	0.00787864	1.31	0.0631	1.25	0.457	-0.852	0.394
DDX46	A0A0C4DG89	0.0328876	0.92709	0.0388171	0.967	0.0371	0.929	0.335	-0.632	0.297
DDX47	Q9H0S4	0.0968886	0.391641	0.375906	0.735	0.361	0.374	0.365	-0.37	0.0042
DDX5	J3KTA4	2.94992e-05	0.544011	6.98044e-05	2.93	0.27	2.66	1.07	-1.86	0.797
DDX51	Q8N8A6	0.00474624	0.465296	0.00128967	-1.19	0.255	-1.44	-0.311	0.876	-0.566
DDX52	Q9Y2R4	0.368691	0.502727	0.131266	0.355	-0.262	0.617	0.0309	-0.324	0.293
DDX54	Q8TDD1	0.564793	0.131175	0.0479484	0.218	-0.598	0.816	-0.127	-0.344	0.471
DDX55	F5H5U2	0.43635	0.228908	0.0614617	0.313	-0.494	0.807	-0.0602	-0.373	0.433
DDX56	Q9NY93	0.993861	0.976714	0.970578	-0.00558	0.0212	-0.0267	0.0052	0.0108	-0.016
DDX6	P26196	0.0014352	0.761672	0.00243901	1.5	0.111	1.39	0.537	-0.963	0.426
DEK	A0A494C198	0.00149257	0.58945	0.00388649	1.83	0.243	1.59	0.692	-1.14	0.449
DENR	F8VVL1	0.000185131	0.887132	0.000148888	2.41	-0.0636	2.47	0.781	-1.63	0.845
DFFA	O00273	0.000687798	0.896986	0.000555023	1.61	-0.0458	1.66	0.522	-1.09	0.568
DHFR	P00374	0.0570879	0.0949591	0.00225732	0.793	-0.682	1.47	0.0371	-0.756	0.719
DHX15	O43143	0.000697273	0.705914	0.00132378	1.61	0.134	1.48	0.582	-1.03	0.448
DHX16	O60231	0.138464	0.667321	0.272292	-0.871	-0.241	-0.63	-0.371	0.5	-0.13
DHX30	Q7L2E3	0.054489	0.875165	0.0719365	0.846	0.0632	0.783	0.303	-0.543	0.24
DHX36	Q9H2U1	0.110578	0.246478	0.61948	-0.663	-0.468	-0.195	-0.377	0.286	0.0909
DHX38	Q92620	0.0698298	0.838877	0.0993597	-1.06	-0.11	-0.948	-0.389	0.669	-0.279
DHX9	Q08211	0.00175145	0.289434	0.0123481	1.64	0.444	1.19	0.693	-0.943	0.249
DIAPH1	A0A2R8Y5N1	0.983592	0.313954	0.304852	-0.0121	0.607	-0.619	0.198	0.21	-0.409
DIDO1	Q9BTC0	0.0128832	0.817801	0.00845022	-1.28	0.102	-1.38	-0.392	0.885	-0.493
DIMT1	A0A7P0T9J1	0.00791615	0.378731	0.0406705	-1.09	-0.31	-0.782	-0.467	0.625	-0.158
DIS3	Q9Y2L1	0.00951208	0.907918	0.0117537	1.13	0.0427	1.09	0.391	-0.739	0.348
DKC1	A0A8Q3WLC8	0.0601283	0.416255	0.0134349	0.647	-0.261	0.908	0.129	-0.519	0.39
DLAT	H0YDD4	5.04249e-05	0.238066	0.000316316	2.59	0.506	2.09	1.03	-1.56	0.527
DLD	P09622	2.78927e-06	0.146249	1.82049e-05	2.82	0.506	2.32	1.11	-1.71	0.604
SLC25A13	Q9UJS0	0.451102	0.0454256	0.168522	0.384	1.11	-0.724	0.497	0.113	-0.611
DNAJA1	P31689	0.000157849	0.89426	0.000128969	2.43	-0.059	2.49	0.79	-1.64	0.849
DNAJA2	O60884	2.08745e-05	0.306558	9.07833e-05	2.38	0.361	2.01	0.912	-1.46	0.551
DNAJA3	Q96EY1	0.215148	0.0987429	0.635216	0.533	0.73	-0.198	0.421	-0.112	-0.309
DNAJB1	P25685	7.92153e-06	0.974192	7.61071e-06	2.57	-0.0109	2.58	0.853	-1.72	0.863
FLOT2	J3QLD9	0.688874	0.0461583	0.0222566	-0.188	1.03	-1.21	0.279	0.467	-0.746
DNAJB6	O75190	0.452212	0.461157	0.151053	-0.642	0.629	-1.27	-0.00432	0.638	-0.633
DNAJC2	Q99543	0.377416	0.505049	0.821804	-0.34	-0.254	-0.0852	-0.198	0.142	0.0564
DNAJC7	Q99615	5.54303e-05	0.97021	5.2558e-05	2.26	-0.0137	2.28	0.75	-1.51	0.764
DNAJC8	O75937	0.000407813	0.912763	0.000341824	2.13	-0.0479	2.18	0.694	-1.44	0.742
DNAJC9	Q8WXX5	0.00384485	0.51188	0.00120325	1.35	-0.25	1.6	0.365	-0.981	0.616
DNM1L	O00429	0.86016	0.984903	0.87502	0.0649	0.00697	0.0579	0.024	-0.041	0.017
DNM2	P50570	0.910374	0.414532	0.479031	0.0453	0.333	-0.288	0.126	0.0809	-0.207
DNMT1	A0A7I2YQA8	0.00114393	0.84561	0.00159974	1.63	0.0745	1.55	0.567	-1.06	0.492
DNPH1	H0Y8X4	0.0132091	0.591172	0.0354755	0.997	0.187	0.81	0.395	-0.602	0.208
DNTTIP2	Q5QJE6	0.576929	0.489615	0.223567	0.204	-0.254	0.458	-0.0166	-0.221	0.237
DOHH	Q9BU89	0.0436423	0.954215	0.0483805	-1.24	-0.032	-1.21	-0.424	0.815	-0.392
DPF2	Q92785	0.236011	0.803073	0.159456	0.445	-0.0907	0.536	0.118	-0.327	0.209
DPP3	G3V1D3	0.00491514	0.810009	0.00319282	-1.28	0.0901	-1.37	-0.397	0.885	-0.488
DSG2	Q14126	0.038393	0.542508	0.0125053	1.02	-0.272	1.29	0.248	-0.768	0.52
DSP	P15924	0.0391513	0.943957	0.0444388	0.849	0.0261	0.823	0.292	-0.557	0.266
DSTN	P60981	0.0116224	0.0964686	0.000517009	1.31	-0.787	2.09	0.174	-1.13	0.961
DUT	A0A0C4DGL3	4.75459e-05	0.725332	2.91528e-05	2.61	-0.146	2.75	0.82	-1.79	0.966
DYNC1H1	Q14204	5.49895e-05	0.163648	0.000514173	1.96	0.461	1.49	0.805	-1.15	0.345
DYNC1I2	E7EQL5	0.206514	0.633334	0.0939402	0.535	-0.196	0.731	0.113	-0.422	0.309
DYNC1LI1	E9PHI6	0.213208	0.0397562	0.00378943	0.595	-1.05	1.64	-0.151	-0.746	0.898
DYNC1LI2	O43237	0.00367158	0.888529	0.00472237	-1.38	-0.0541	-1.33	-0.479	0.905	-0.425
DYNLL1	P63167	0.174424	0.595148	0.38506	0.531	0.2	0.331	0.244	-0.287	0.0435
DYNLT1	P63172	0.170681	0.437037	0.523342	-0.542	-0.298	-0.244	-0.28	0.262	0.0182
EBNA1BP2	H7C2Q8	0.000333345	0.433067	0.00124666	1.94	0.308	1.63	0.749	-1.19	0.44
ECHDC1	H0Y5L2	0.553522	0.615226	0.283132	-0.474	0.401	-0.875	-0.0243	0.45	-0.426
ECHS1	P30084	0.000205591	0.591799	0.000486345	2.1	0.213	1.88	0.771	-1.33	0.557
ECI1	P42126	4.68169e-06	0.177008	2.81739e-05	2.46	0.429	2.03	0.962	-1.49	0.533
ECI2	A0A0C4DGA2	0.320414	0.810305	0.443635	0.367	0.0866	0.28	0.151	-0.215	0.0644
EDC4	Q6P2E9	0.00042852	0.551705	0.00116536	1.61	0.199	1.41	0.602	-1.01	0.403
EEF1A1	A0A7I2V659	0.0109422	0.986288	0.0112918	1.94	0.0112	1.93	0.65	-1.29	0.639
EEF1B2	P24534	3.65016e-07	0.980023	3.73995e-07	3.98	0.00953	3.97	1.33	-2.65	1.32
EEF1D	P29692	1.60433e-07	0.532331	2.87875e-07	5.15	0.286	4.86	1.81	-3.34	1.53
EEF1E1	D6RBD7	0.187346	0.886837	0.23365	1.58	0.163	1.41	0.58	-0.997	0.417
EEF1G	P26641	4.21638e-05	0.892215	5.10437e-05	3.59	0.0764	3.52	1.22	-2.37	1.15
EEF2	P13639	0.000523608	0.815065	0.000357938	2.25	-0.112	2.36	0.714	-1.54	0.825
EFTUD2	Q15029	0.000239394	0.568891	0.000603887	1.94	0.214	1.73	0.719	-1.22	0.505
EGLN1	Q9GZT9	0.108861	0.517991	0.0344217	0.589	-0.225	0.814	0.121	-0.467	0.346
EHD1	Q9H4M9	0.0477351	0.342018	0.00813373	-0.894	0.399	-1.29	-0.165	0.729	-0.564
EHD4	Q9H223	0.794161	0.0975323	0.0618715	-0.143	0.968	-1.11	0.275	0.418	-0.693
EHMT1	Q9H9B1	0.0163631	0.0642338	0.455895	-1.28	-0.929	-0.349	-0.736	0.543	0.193
EIF1	K7EM18	0.586117	0.501206	0.895405	0.542	0.673	-0.13	0.405	-0.137	-0.268
EIF1AX	P47813	0.00159966	0.144415	0.0254779	1.64	0.619	1.02	0.751	-0.884	0.133
EIF2A	F8WAE5	0.730977	0.548093	0.351738	0.168	-0.295	0.462	-0.0423	-0.21	0.252
EIF2B1	Q14232	0.131656	0.929361	0.152318	-0.896	-0.0499	-0.846	-0.315	0.581	-0.265
EIF2S1	P05198	9.35613e-05	0.905362	0.000111664	2.38	0.0487	2.33	0.811	-1.57	0.762
EIF2S2	P20042	4.95425e-05	0.592405	0.000108497	2.53	0.217	2.31	0.914	-1.61	0.697
EIF2S3	P41091	1.90526e-06	0.789449	2.57223e-06	3.17	0.0956	3.07	1.09	-2.08	0.992
EIF3A	Q14152	0.000905525	0.613614	0.00217261	2.17	0.251	1.92	0.805	-1.36	0.555
EIF3B	P55884	0.0127321	0.570177	0.036205	1.21	0.239	0.975	0.485	-0.73	0.245
EIF3C	Q99613	6.44092e-05	0.817064	4.62944e-05	2.41	-0.0919	2.5	0.773	-1.64	0.865
EIF3D	O15371	0.00106303	0.882414	0.00136951	1.74	0.0601	1.68	0.601	-1.14	0.541
EIF3E	P60228	0.0275976	0.763985	0.0159165	1.18	-0.143	1.32	0.344	-0.831	0.487
EIF3F	O00303	0.798464	0.506653	0.363458	0.137	-0.359	0.496	-0.0741	-0.211	0.285
EIF3G	O75821	1.80231e-05	0.807028	1.31066e-05	2.92	-0.102	3.02	0.94	-1.98	1.04
EIF3H	B3KS98	0.633045	0.939042	0.687685	0.506	0.0806	0.425	0.196	-0.31	0.115
EIF3I	Q13347	1.04271e-05	0.726815	1.6366e-05	2.78	0.131	2.65	0.972	-1.81	0.841
EIF3J	O75822	0.0718504	0.214079	0.00693481	0.821	-0.544	1.37	0.0925	-0.729	0.636
EIF3K	K7ERF1	0.00597673	0.636063	0.0142378	1.25	0.179	1.07	0.476	-0.774	0.297
EIF3L	B0QY89	0.270543	0.518366	0.631819	0.709	0.408	0.301	0.372	-0.337	-0.0355
CYB5B	A0A8I5KX20	0.310596	0.0464483	0.00698678	-0.561	1.18	-1.75	0.208	0.769	-0.977
EIF4A1	P60842	0.00339173	0.774471	0.00568204	2.62	0.207	2.41	0.942	-1.68	0.735
EIF4A2	Q14240	0.0392091	0.647625	0.0169723	-0.862	0.173	-1.04	-0.23	0.632	-0.403
EIF4A3	P38919	9.37102e-07	0.245997	3.51611e-06	3.25	0.409	2.84	1.22	-2.03	0.812
EIF4B	E7EX17	0.00839088	0.414614	0.0381226	1.89	0.5	1.39	0.796	-1.09	0.296
EIF4E	P06730	3.48601e-05	0.264689	7.76003e-06	2.41	-0.425	2.84	0.662	-1.75	1.09
EIF4G1	Q04637	2.75062e-07	0.78514	3.57259e-07	3.38	0.0858	3.29	1.16	-2.22	1.07
EIF4G2	P78344	0.00023883	0.904051	0.000288887	1.74	0.0402	1.7	0.593	-1.14	0.552
EIF4H	Q15056	1.03609e-06	0.464186	4.85102e-07	4.05	-0.319	4.37	1.25	-2.81	1.56
EIF5	P55010	7.69339e-05	0.918905	6.63576e-05	1.99	-0.034	2.02	0.652	-1.34	0.686
EIF5A	P63241	5.13773e-07	0.95901	4.88154e-07	4.25	-0.0216	4.27	1.41	-2.84	1.43
EIF5B	A0A087WUT6	0.00504413	0.986464	0.00489211	1.29	-0.0064	1.29	0.427	-0.859	0.433
EIF6	P56537	0.00237376	0.604597	0.000964385	1.47	-0.199	1.66	0.422	-1.04	0.621
ELAC2	G5E9D5	0.653829	0.898549	0.747266	0.196	0.0554	0.14	0.0837	-0.112	0.0283
ELAVL1	Q15717	2.34108e-06	0.714033	3.56762e-06	3.21	0.136	3.07	1.11	-2.09	0.979
EMC2	Q15006	0.385336	0.525305	0.146989	-0.525	0.381	-0.905	-0.048	0.477	-0.429
EMD	A0A804HIV7	0.000199304	0.677633	0.000385865	2.1	0.164	1.93	0.753	-1.34	0.589
EML4	B5MBZ0	0.531548	0.258728	0.596682	-0.335	-0.618	0.283	-0.318	0.0175	0.3
ENO1	P06733	0.707825	0.629041	0.912657	0.148	0.192	-0.0433	0.113	-0.035	-0.0783
EPB41	A0A2R8Y7Y3	0.43293	0.959803	0.461857	0.573	0.0363	0.537	0.203	-0.37	0.167
POLR2A	A0A6Q8PGB0	0.417527	0.0495164	0.199918	0.41	1.07	-0.664	0.495	0.0846	-0.579
EPN1	Q9Y6I3	0.152675	0.743443	0.0879701	-0.703	0.154	-0.856	-0.183	0.52	-0.337
EPRS	P07814	6.61048e-06	0.655328	1.15712e-05	3.35	0.193	3.16	1.18	-2.17	0.988
EPS15L1	M0R165	0.480117	0.570502	0.88647	0.272	0.217	0.0543	0.163	-0.109	-0.0544
ERH	G3V279	7.05979e-07	0.822253	8.90679e-07	3.87	0.0889	3.78	1.32	-2.55	1.23
ERLIN2	O94905	3.96851e-05	0.287282	0.000198308	2.11	0.36	1.75	0.824	-1.29	0.465
SUCLG1	P53597	0.0359251	0.0544262	0.817431	1.53	1.38	0.151	0.969	-0.56	-0.409
ERP29	P30040	0.000135457	0.947931	0.000149589	2.36	0.0276	2.33	0.795	-1.56	0.768
ESD	U3KQT1	0.000836006	0.392944	0.00378999	1.47	0.288	1.18	0.586	-0.884	0.298
ESYT1	Q9BSJ8	0.198619	0.414284	0.613766	0.469	0.291	0.178	0.253	-0.216	-0.0376
ETF1	P62495	0.0258608	0.123413	0.384882	1.12	0.723	0.392	0.613	-0.502	-0.11
ETFA	P13804	1.06444e-05	0.679524	1.81958e-05	3.37	0.189	3.18	1.19	-2.18	0.997
ETFB	P38117	5.35792e-06	0.483945	1.2924e-05	3.02	0.268	2.75	1.1	-1.92	0.827
EWSR1	B0QYK0	0.0002648	0.514127	9.66082e-05	1.79	-0.23	2.02	0.521	-1.27	0.751
EXOSC10	Q01780	0.0582587	0.327664	0.299726	-0.922	-0.447	-0.475	-0.457	0.466	-0.00931
RBM42	K7EP90	0.533553	0.0552311	0.161572	0.469	1.56	-1.09	0.677	0.209	-0.886
EXOSC4	Q9NPD3	0.21383	0.739094	0.349216	-0.973	-0.252	-0.721	-0.408	0.565	-0.156
EXOSC6	Q5RKV6	0.172532	0.655483	0.0814598	0.533	-0.168	0.701	0.122	-0.411	0.29
EXOSC7	Q15024	0.724472	0.968139	0.75439	-0.262	-0.0296	-0.233	-0.0973	0.165	-0.0677
EZR	P15311	5.27283e-05	0.872637	4.20463e-05	2.59	-0.0667	2.65	0.84	-1.75	0.907
FABP5	Q01469	8.93841e-06	0.841831	1.15021e-05	2.8	0.074	2.72	0.958	-1.84	0.884
FAF1	Q9UNN5	0.503037	0.871628	0.409288	-0.42	0.1	-0.52	-0.107	0.313	-0.207
FAF2	Q96CS3	0.0585006	0.546842	0.16466	0.663	0.195	0.467	0.286	-0.377	0.0907
FAM120A	A0A8V8TNY3	0.0123998	0.3206	0.0778836	-1.1	-0.384	-0.718	-0.496	0.607	-0.111
FAM129B	Q96TA1	0.107872	0.68168	0.210812	-0.957	-0.23	-0.727	-0.396	0.561	-0.165
FAM21A	A0A087WYF6	0.0224282	0.328614	0.13119	-1.18	-0.456	-0.727	-0.546	0.637	-0.0904
FAM49B	A0A8V8TMP7	0.947992	0.240495	0.265173	0.0348	0.647	-0.613	0.227	0.193	-0.42
FAM50A	Q14320	0.516759	0.108507	0.304699	-0.257	-0.671	0.414	-0.309	-0.0521	0.362
FAM98A	B4DT23	0.213297	0.350431	0.0422676	-0.833	0.615	-1.45	-0.0727	0.76	-0.688
FARSA	Q9Y285	0.000109952	0.859139	0.000143703	-1.94	-0.0604	-1.88	-0.668	1.28	-0.608
FARSB	Q9NSD9	0.00757261	0.748996	0.0136084	1.19	0.12	1.07	0.438	-0.756	0.318
FASN	P49327	0.0642425	0.544386	0.180306	1.28	0.389	0.89	0.556	-0.723	0.167
FBL	P22087	2.28627e-05	0.607261	1.16247e-05	2.51	-0.19	2.7	0.774	-1.74	0.965
FBRS	J3KNZ9	0.0282249	0.870506	0.0379523	-1.14	-0.0753	-1.06	-0.405	0.734	-0.329
FDPS	P14324	0.463535	0.138995	0.0381411	0.539	-1.13	1.67	-0.198	-0.737	0.935
FEN1	P39748	5.78081e-06	0.268713	1.5626e-06	2.51	-0.362	2.88	0.717	-1.8	1.08
FGFR1OP	A0A087WV25	0.487466	0.254854	0.0811397	-0.267	0.447	-0.714	0.0599	0.327	-0.387
FH	P07954	0.0249297	0.966456	0.023086	-1.55	0.0257	-1.58	-0.508	1.04	-0.534
FHL1	Q13642	0.000190315	0.352612	0.000882998	1.89	0.335	1.55	0.741	-1.15	0.407
FIP1L1	Q6UN15	0.0364166	0.125975	0.483624	1.35	0.942	0.412	0.765	-0.589	-0.176
FKBP10	Q96AY3	0.000740556	0.383849	0.00343596	1.45	0.284	1.16	0.577	-0.87	0.293
FKBP15	A0A8I5QJ94	0.0317036	0.389325	0.00639806	-0.899	0.328	-1.23	-0.191	0.709	-0.518
FKBP3	Q00688	0.000222927	0.3648	5.60153e-05	1.95	-0.343	2.29	0.536	-1.41	0.879
FKBP4	Q02790	2.94129e-06	0.826934	3.79076e-06	3.23	0.0833	3.14	1.1	-2.12	1.02
FLII	Q13045	0.26009	0.772869	0.391761	-0.476	-0.119	-0.357	-0.198	0.278	-0.0796
FLNA	Q60FE5	0.00287783	0.798042	0.00183355	2.81	-0.193	3.01	0.873	-1.94	1.07
FLNB	O75369	0.000376079	0.860907	0.000284155	1.91	-0.0681	1.98	0.615	-1.3	0.683
POLR1C	A0A2R8YEZ4	0.0552236	0.0559546	0.994103	1.18	1.17	0.00416	0.785	-0.394	-0.39
FMR1	A0A8I5KT56	0.000220708	0.359171	0.00101434	2.35	0.417	1.93	0.921	-1.42	0.504
FSCN1	Q16658	0.0908999	0.7272	0.163098	0.79	0.153	0.637	0.314	-0.476	0.162
FTO	A0A1B0GTY1	0.671617	0.327444	0.17212	-0.201	0.473	-0.674	0.0906	0.292	-0.382
FTSJ3	Q8IY81	0.0646739	0.0689149	0.0018485	0.687	-0.675	1.36	0.00412	-0.683	0.679
FUBP1	E9PEB5	1.2147e-05	0.135017	1.86055e-06	2.5	-0.539	3.04	0.653	-1.85	1.19
FUBP3	Q96I24	8.1738e-05	0.793471	0.000120633	2.11	0.0934	2.01	0.734	-1.37	0.64
FUS	P35637	1.59818e-05	0.96759	1.51574e-05	2.98	-0.017	2.99	0.987	-1.99	1
FXR1	B4DXZ6	0.262972	0.73844	0.156125	0.385	-0.112	0.497	0.0912	-0.294	0.203
FXR2	P51116	0.341975	0.695903	0.565926	-0.378	-0.153	-0.225	-0.177	0.201	-0.0242
G3BP1	Q13283	2.30395e-05	0.740145	3.62553e-05	2.72	0.132	2.58	0.95	-1.77	0.817
G6PD	E7EUI8	0.00498134	0.917618	0.00413525	1.34	-0.0406	1.38	0.434	-0.909	0.475
GABARAPL2	P60520	0.00430074	0.421449	0.0190248	-1.5	-0.35	-1.15	-0.616	0.883	-0.267
GANAB	Q14697	0.000644683	0.366153	0.0031516	2.61	0.524	2.09	1.05	-1.57	0.522
GAPDH	P04406	0.0701081	0.532472	0.0225516	-0.661	0.213	-0.874	-0.15	0.512	-0.362
GAPVD1	Q14C86	0.507797	0.940945	0.463034	0.236	-0.0261	0.262	0.0699	-0.166	0.096
GARS	P41250	4.42026e-05	0.859757	3.45524e-05	2.63	-0.0732	2.7	0.851	-1.77	0.924
GART	P22102	0.0625824	0.807546	0.0957231	1.32	0.159	1.16	0.491	-0.824	0.333
GATAD2A	Q86YP4	0.784282	0.903197	0.878812	0.174	0.077	0.0965	0.0835	-0.09	0.00652
GATAD2B	Q8WXI9	0.0088969	0.515367	0.0295927	1.37	0.29	1.08	0.552	-0.814	0.262
GCDH	Q92947	0.126099	0.249238	0.0151656	-0.647	0.475	-1.12	-0.0571	0.59	-0.532
GCLM	P48507	0.317482	0.871578	0.396807	0.385	0.0609	0.324	0.149	-0.236	0.0878
GCN1L1	Q92616	0.00106396	0.706289	0.000564718	2.24	-0.197	2.44	0.682	-1.56	0.88
GCSH	A0A1W2PQV2	0.826723	0.866456	0.699445	-0.172	0.132	-0.305	-0.0133	0.159	-0.146
GDI1	P31150	0.0749649	0.231132	0.499245	-1.08	-0.696	-0.383	-0.592	0.488	0.104
GDI2	P50395	1.65302e-05	0.56857	3.58313e-05	2.32	0.189	2.13	0.837	-1.48	0.648
GEMIN2	G5EA29	0.40025	0.55308	0.165092	0.368	-0.257	0.625	0.0369	-0.331	0.294
GEMIN5	Q8TEQ6	0.508029	0.983794	0.520746	-0.478	-0.0145	-0.463	-0.164	0.314	-0.15
GFM1	Q96RP9	0.173117	0.953356	0.157549	0.481	-0.0198	0.501	0.154	-0.327	0.174
GIGYF2	Q6Y7W6	0.135708	0.96893	0.127215	0.811	-0.0201	0.831	0.264	-0.547	0.284
GINS3	Q9BRX5	0.077537	0.102046	0.873494	-0.738	-0.676	-0.0618	-0.471	0.267	0.205
GINS4	Q9BRT9	0.0873995	0.70321	0.165659	-0.706	-0.147	-0.559	-0.284	0.422	-0.137
GIPC1	K7EM11	0.00220643	0.877743	0.00289535	-1.5	-0.0594	-1.44	-0.518	0.977	-0.459
GLDC	P23378	0.00260828	0.265185	0.000374024	-1.22	0.369	-1.59	-0.282	0.934	-0.652
GLO1	Q04760	0.234481	0.870427	0.298649	0.502	0.0667	0.436	0.19	-0.313	0.123
GLOD4	Q9HC38	0.000196161	0.924711	0.000169536	2.06	-0.0366	2.1	0.676	-1.39	0.713
GLRX3	O76003	0.00049846	0.602078	0.00120037	1.42	0.157	1.26	0.525	-0.894	0.368
GLRX5	Q86SX6	0.102454	0.888992	0.080566	-0.762	0.0611	-0.823	-0.234	0.529	-0.295
GLUD1	P00367	3.34182e-05	0.559285	7.70075e-05	2.39	0.215	2.18	0.869	-1.52	0.654
GLUL	A0A2R8YDT1	0.256149	0.499067	0.0843536	0.452	-0.264	0.715	0.0627	-0.389	0.326
GMFB	G3V4P8	0.283041	0.234591	0.899815	0.594	0.662	-0.0678	0.419	-0.175	-0.243
GMPS	P49915	9.89516e-05	0.858851	7.61568e-05	1.79	-0.0551	1.85	0.579	-1.21	0.634
GNA13	Q14344	0.00554515	0.576765	0.0154648	-1.49	-0.25	-1.24	-0.581	0.912	-0.331
GNAI3	P08754	0.00138299	0.530143	0.00422155	1.9	0.291	1.61	0.731	-1.17	0.44
GNB1	P62873	0.000631499	0.917032	0.000751173	1.75	0.0395	1.71	0.596	-1.15	0.556
GNB2	P62879	6.35933e-06	0.748233	9.46855e-06	3.03	0.125	2.91	1.05	-1.98	0.928
GNB2L1	P63244	0.0283477	0.558243	0.0813977	1.81	0.433	1.37	0.746	-1.06	0.314
GNL2	Q13823	0.000665474	0.355416	0.00338906	-1.73	-0.356	-1.37	-0.694	1.03	-0.338
GNL3	Q9BVP2	0.0322934	0.604462	0.0124506	0.753	-0.164	0.916	0.196	-0.556	0.36
GOLGB1	Q14789	0.0207605	0.67729	0.00965915	-1.15	0.182	-1.33	-0.322	0.826	-0.504
GORASP2	Q9H8Y8	0.68703	0.180045	0.330647	-0.237	-0.822	0.584	-0.353	-0.116	0.469
GOT1	P17174	0.00234171	0.843779	0.0033212	1.64	0.0843	1.56	0.575	-1.07	0.491
GOT2	P00505	6.98775e-05	0.104804	0.00106428	2.34	0.671	1.67	1	-1.34	0.332
GPHN	G3V582	0.366202	0.750938	0.549829	-0.523	-0.181	-0.342	-0.234	0.288	-0.0539
GPI	P06744	6.17769e-06	0.318574	2.27511e-05	2.97	0.386	2.58	1.12	-1.85	0.732
GPKOW	Q92917	0.0774537	0.877344	0.101092	0.832	0.0675	0.765	0.3	-0.532	0.232
GPN1	Q9HCN4	0.731022	0.113329	0.0624176	-0.14	0.684	-0.825	0.181	0.322	-0.503
GPRIN1	Q7Z2K8	0.00219361	0.246218	0.0190988	-1.47	-0.455	-1.02	-0.643	0.831	-0.188
GPS1	C9JFE4	0.262675	0.642815	0.496279	-0.418	-0.169	-0.249	-0.196	0.223	-0.0268
GPX1	P07203	0.0518268	0.622043	0.122518	0.678	0.158	0.52	0.279	-0.4	0.121
PPIH	A0A7I2V5V0	0.448258	0.0585978	0.212682	0.421	1.13	-0.708	0.517	0.0957	-0.612
GRPEL1	Q9HAV7	0.00802862	0.761229	0.00462364	1.41	-0.137	1.55	0.426	-0.989	0.563
GRSF1	H0Y8R1	3.3006e-05	0.755704	5.10375e-05	2.37	0.113	2.26	0.827	-1.54	0.715
GRWD1	Q9BQ67	0.000162388	0.150477	0.00194198	2.46	0.68	1.78	1.05	-1.41	0.366
GSPT1	P15170	0.00313803	0.509729	0.0104618	1.46	0.264	1.19	0.573	-0.883	0.31
GSS	P48637	0.536208	0.807155	0.7051	0.201	0.0787	0.122	0.0932	-0.108	0.0145
GSTK1	Q9Y2Q3	0.695719	0.851014	0.838092	-0.428	-0.205	-0.223	-0.211	0.217	-0.00601
GSTO1	P78417	0.243266	0.196778	0.890445	0.604	0.673	-0.069	0.425	-0.178	-0.247
GSTP1	P09211	6.64881e-07	0.426711	1.55629e-06	4.1	0.336	3.77	1.48	-2.62	1.14
GTF2B	B1APE1	0.00220334	0.579142	0.00597672	-1.49	-0.215	-1.28	-0.569	0.923	-0.354
GTF2F1	P35269	0.123546	0.603726	0.281223	-0.673	-0.216	-0.457	-0.296	0.377	-0.0805
GTF2I	P78347	0.000360703	0.786192	0.000561345	1.78	0.098	1.69	0.627	-1.16	0.53
GTF3C2	Q8WUA4	0.00619906	0.148441	0.0961865	-1.51	-0.696	-0.814	-0.735	0.775	-0.0395
GTF3C3	F8WC64	0.0033428	0.13859	0.0567967	-1.66	-0.713	-0.95	-0.792	0.871	-0.079
GTF3C4	Q9UKN8	0.135129	0.30801	0.0213191	-0.696	0.461	-1.16	-0.0782	0.618	-0.54
GTF3C5	Q5T7U1	0.865491	0.918303	0.946662	-0.0595	-0.036	-0.0235	-0.0318	0.0276	0.00417
GTPBP4	Q9BZE4	0.0976505	0.301825	0.0145885	0.734	-0.44	1.17	0.0983	-0.636	0.538
H1FX	Q92522	0.193458	0.225681	0.920942	0.86	0.797	0.063	0.552	-0.308	-0.245
H2AFV	Q71UI9	0.116629	0.625815	0.0496551	2.22	-0.654	2.87	0.522	-1.7	1.18
H2AFY	O75367	0.423499	0.854278	0.533262	0.575	0.13	0.445	0.235	-0.34	0.105
H2AFY2	Q9P0M6	0.457256	0.44297	0.145532	-0.457	0.472	-0.929	0.00501	0.462	-0.467
HACD3	Q9P035	0.760714	0.677163	0.910191	-0.25	-0.342	0.0923	-0.197	0.0524	0.145
HADH	A0A0A0MSE2	0.00290076	0.222635	0.0287851	1.32	0.447	0.868	0.587	-0.728	0.141
HADHA	H0YFD6	0.54909	0.955678	0.513633	-0.23	0.0211	-0.251	-0.0695	0.16	-0.0906
HADHB	P55084	0.0626567	0.844971	0.0882075	-1.3	-0.126	-1.18	-0.476	0.827	-0.35
HAT1	O14929	0.513917	0.824045	0.663707	-0.502	-0.17	-0.333	-0.224	0.278	-0.0544
HAX1	O00165	0.718978	0.615374	0.394431	-0.136	0.19	-0.326	0.0181	0.154	-0.172
HBS1L	B7Z524	0.0208111	0.626342	0.0505737	1.01	0.188	0.823	0.4	-0.612	0.212
HDAC2	Q92769	0.696618	0.0870845	0.0436196	0.221	-1.04	1.26	-0.272	-0.494	0.766
HDGF	P51858	0.0612396	0.28289	0.00823713	0.86	-0.466	1.33	0.131	-0.729	0.598
HDGFRP2	A0A087WX58	0.717535	0.328372	0.528078	-0.387	-1.07	0.679	-0.484	-0.0974	0.582
HDLBP	A0A024R4E5	2.23355e-05	0.932702	1.99572e-05	2.96	-0.0365	2.99	0.973	-1.98	1.01
HEATR3	Q7Z4Q2	0.205262	0.906347	0.170419	0.526	-0.047	0.573	0.16	-0.366	0.207
HEBP1	F5GWX2	0.578025	0.251845	0.102184	-0.246	0.52	-0.766	0.0911	0.338	-0.429
HECTD1	A0A8I5KU01	0.0104741	0.642095	0.0246351	-1.09	-0.17	-0.924	-0.421	0.672	-0.251
HELLS	A0A087WSW7	0.00472621	0.218043	0.0483215	-1.35	-0.499	-0.848	-0.616	0.732	-0.116
HEXB	P07686	0.0122053	0.418336	0.00276323	-0.912	0.256	-1.17	-0.219	0.693	-0.475
HEXIM1	O94992	0.103128	0.954129	0.0934677	0.561	-0.0186	0.58	0.181	-0.38	0.199
HGH1	Q9BTY7	0.76737	0.234051	0.146468	0.146	-0.608	0.754	-0.154	-0.3	0.454
HIBADH	P31937	0.420125	0.271762	0.0714186	-0.347	0.479	-0.825	0.0441	0.391	-0.435
HIBCH	Q6NVY1	0.745636	0.428973	0.272982	-0.174	0.43	-0.605	0.0853	0.26	-0.345
HINT1	P49773	0.00334612	0.115479	0.000204202	2.27	-1.04	3.31	0.409	-1.86	1.45
HINT2	Q9BX68	0.908143	0.989518	0.918555	-0.0763	-0.00869	-0.0676	-0.0283	0.048	-0.0196
HIST1H2BN	U3KQK0	0.00064348	0.911627	0.00077435	2.55	0.0616	2.49	0.87	-1.68	0.809
HIST1H4A	P62805	0.00624841	0.965085	0.00676514	5.55	0.0738	5.48	1.87	-3.68	1.8
HIST2H2AC	Q16777	0.00387069	0.913111	0.0031853	6.24	-0.191	6.43	2.02	-4.22	2.21
HIST3H2BB	Q8N257	7.32181e-07	0.244753	2.68368e-06	4.48	0.551	3.93	1.68	-2.8	1.13
HK1	P19367	0.414091	0.552257	0.171695	-0.495	0.358	-0.852	-0.0458	0.449	-0.403
HMBS	A0A3F2YNY7	0.250545	0.749154	0.395083	1	0.272	0.733	0.425	-0.579	0.154
HMGB1	P09429	2.92851e-06	0.840778	2.32998e-06	2.89	-0.0685	2.96	0.94	-1.95	1.01
HMGB2	P26583	0.00125859	0.271056	0.000197637	1.44	-0.389	1.83	0.351	-1.09	0.74
HMGCS1	Q01581	0.533358	0.671964	0.304044	0.555	-0.376	0.931	0.0599	-0.495	0.436
HMOX1	P09601	0.306492	0.0959711	0.0146031	-0.408	0.692	-1.1	0.0948	0.503	-0.597
HMOX2	I3L159	0.000128511	0.846267	9.61421e-05	2.58	-0.089	2.66	0.829	-1.75	0.918
HNRNPA0	Q13151	0.0280533	0.789642	0.0172104	1.75	-0.189	1.94	0.52	-1.23	0.709
HNRNPA2B1	P22626	0.00743883	0.960714	0.00813708	4.66	0.0718	4.59	1.58	-3.08	1.51
HNRNPA3	A0A7I2V2R3	0.00230514	0.976905	0.00219077	2.42	-0.0182	2.44	0.801	-1.62	0.82
HNRNPAB	D6R9P3	3.2498e-06	0.164455	6.69192e-07	4.35	-0.754	5.1	1.2	-3.15	1.95
HNRNPDL	A0A087WUK2	9.76604e-06	0.900995	1.14332e-05	3.18	0.053	3.13	1.08	-2.11	1.03
HNRNPF	P52597	0.113211	0.531402	0.305564	1.16	0.436	0.724	0.532	-0.628	0.0962
HNRNPH1	P31943	0.341791	0.61109	0.157441	-0.447	0.235	-0.682	-0.0705	0.376	-0.306
HNRNPH2	P55795	0.00328979	0.578674	0.00903649	-1.34	-0.206	-1.14	-0.516	0.827	-0.311
HNRNPH3	P31942	0.000898654	0.755931	0.000534823	2.89	-0.205	3.09	0.895	-1.99	1.1
HNRNPK	P61978	0.00171819	0.921292	0.00204159	2.1	0.0518	2.05	0.719	-1.39	0.667
HNRNPM	P52272	0.035921	0.75984	0.0205531	-0.786	0.103	-0.889	-0.228	0.558	-0.331
HNRNPR	O43390	1.4282e-05	0.255901	7.12434e-05	3.3	0.538	2.76	1.28	-2.02	0.741
HNRNPU	Q00839	0.000100306	0.33431	0.000466878	2.06	0.351	1.7	0.802	-1.25	0.451
HNRNPUL1	A0A0A0MRA5	0.000318831	0.581916	0.000790318	1.92	0.211	1.7	0.709	-1.21	0.498
HNRNPUL2-BSCL2	H3BQZ7	0.00601089	0.558931	0.0176288	1.27	0.226	1.05	0.5	-0.773	0.273
HP1BP3	Q5SSJ5	0.0606175	0.84861	0.0430919	0.651	-0.0609	0.712	0.197	-0.454	0.258
HPRT1	P00492	0.000320884	0.339359	0.00163457	2.1	0.408	1.69	0.836	-1.26	0.428
HSD17B10	Q99714	8.92758e-06	0.202863	5.21531e-05	2.7	0.474	2.23	1.06	-1.64	0.585
HSD17B12	A0A1B0GV93	0.222545	0.29909	0.0362857	-0.736	0.62	-1.36	-0.0385	0.697	-0.659
HSD17B4	P51659	0.000176854	0.153979	0.00208801	1.98	0.55	1.43	0.845	-1.14	0.295
HSP90AA1	P07900	0.000122506	0.973255	0.000116488	4.29	-0.0255	4.32	1.42	-2.87	1.45
HSP90AB1	P08238	5.67948e-05	0.953899	5.23011e-05	3.57	-0.0334	3.6	1.18	-2.39	1.21
HSP90AB2P	Q58FF8	3.22956e-06	0.653266	1.93663e-06	3.19	-0.171	3.36	1.01	-2.18	1.18
HSPA1B	A0A0G2JIW1	0.00122737	0.759703	0.000730638	1.57	-0.114	1.68	0.485	-1.08	0.6
HSPA4	P34932	5.57683e-07	0.92132	6.16085e-07	3.41	0.0336	3.38	1.15	-2.26	1.11
HSPA4L	O95757	0.00729889	0.677387	0.00343651	1.32	-0.172	1.49	0.383	-0.938	0.555
HSPA8	P11142	0.000106875	0.774416	0.000165012	3.94	0.197	3.74	1.38	-2.56	1.18
HSPA9	D6RCD7	0.000294384	0.752185	0.000490362	3.87	0.241	3.63	1.37	-2.5	1.13
HSPB1	P04792	0.374537	0.440203	0.902981	0.351	0.304	0.0473	0.218	-0.133	-0.0855
HSPD1	P10809	0.00548417	0.758213	0.00961103	2.22	0.204	2.02	0.808	-1.41	0.605
HSPE1	P61604	5.8755e-05	0.623411	2.94462e-05	3.14	-0.252	3.39	0.963	-2.18	1.22
HSPH1	Q92598	0.0209088	0.923798	0.0175487	2.07	-0.0753	2.15	0.665	-1.41	0.74
HTATSF1	O43719	0.292341	0.500302	0.0987871	0.373	-0.235	0.608	0.046	-0.327	0.281
HUWE1	Q7Z6Z7	0.0249869	0.55376	0.0730137	1.07	0.253	0.82	0.442	-0.631	0.189
HYOU1	Q9Y4L1	0.00148766	0.64967	0.00331613	1.44	0.161	1.28	0.534	-0.908	0.374
IARS	A0A804HJN6	0.000190339	0.596779	0.000443156	2.22	0.221	2	0.815	-1.41	0.594
IARS2	Q9NSE4	0.123378	0.339354	0.516942	0.493	0.295	0.198	0.263	-0.23	-0.0325
IDH1	O75874	0.067082	0.468065	0.22706	0.867	0.321	0.546	0.396	-0.471	0.0751
IDH2	H0YL11	0.0331599	0.302108	0.20387	-1.57	-0.698	-0.871	-0.756	0.813	-0.0576
IDH3A	P50213	0.000112536	0.632812	0.000234894	2.2	0.185	2.02	0.795	-1.41	0.61
IDH3B	A0A087WZN1	0.563914	0.551619	0.985043	0.286	0.296	-0.00923	0.194	-0.0924	-0.102
IDH3G	P51553	0.148474	0.773758	0.0915261	-0.731	0.139	-0.87	-0.198	0.534	-0.336
IDI1	Q13907	0.17844	0.713808	0.311472	0.597	0.156	0.441	0.251	-0.346	0.0948
IGF2BP1	Q9NZI8	0.0223426	0.904965	0.0277868	2.38	0.11	2.27	0.83	-1.55	0.721
IGF2BP2	F8W930	0.146922	0.123992	0.918292	-0.818	-0.873	0.055	-0.564	0.254	0.309
IGF2BP3	O00425	3.52672e-05	0.875129	4.39081e-05	1.96	0.0473	1.91	0.668	-1.29	0.62
IGF2R	P11717	0.852818	0.770333	0.634317	-0.0698	0.11	-0.18	0.0134	0.0832	-0.0966
IK	Q13123	0.268013	0.981297	0.277431	0.426	0.00876	0.418	0.145	-0.281	0.136
ILF2	B4DY09	8.19133e-06	0.0736436	0.000114625	2.78	0.704	2.07	1.16	-1.62	0.456
ILKAP	Q9H0C8	0.236279	0.800285	0.158715	0.442	-0.0914	0.533	0.117	-0.325	0.208
IMMT	Q16891	7.13772e-06	0.541343	1.55716e-05	2.61	0.208	2.4	0.939	-1.67	0.731
IMPDH2	A0A7I2V2T3	1.85777e-05	0.955442	2.00045e-05	3	0.024	2.98	1.01	-1.99	0.985
IPO4	Q8TEX9	0.0359398	0.42793	0.145861	0.96	0.331	0.629	0.43	-0.53	0.0994
IPO5	O00410	1.3517e-06	0.149658	7.77027e-06	3.7	0.61	3.09	1.43	-2.26	0.825
IPO7	O95373	0.0110857	0.516669	0.0366796	1.44	0.317	1.12	0.586	-0.854	0.269
IPO9	Q96P70	0.910006	0.650006	0.572236	0.0541	-0.218	0.272	-0.0547	-0.109	0.163
IQGAP1	P46940	2.9379e-05	0.981872	2.84827e-05	2.37	-0.00809	2.37	0.786	-1.58	0.794
IRF2BP2	Q7Z5L9	0.742245	0.760593	0.529227	0.126	-0.116	0.242	0.0031	-0.123	0.12
IRS4	A0A804CF45	0.000421279	0.929362	0.000365067	1.78	-0.0325	1.81	0.583	-1.2	0.615
ITPA	Q9BY32	0.334141	0.804063	0.465576	0.391	0.0983	0.293	0.163	-0.228	0.0647
KARS	Q15046	5.18841e-07	0.80866	6.6252e-07	3.35	0.0805	3.27	1.14	-2.21	1.06
KCTD12	Q96CX2	0.279625	0.626755	0.537246	0.51	0.224	0.286	0.245	-0.265	0.0204
KDM1A	O60341	0.0104999	0.36427	0.0564795	-1.54	-0.473	-1.06	-0.67	0.867	-0.197
KDM3B	Q7LBC6	0.0749686	0.735316	0.133607	-0.942	-0.166	-0.776	-0.369	0.572	-0.203
KHDRBS1	Q07666	1.2361e-06	0.265605	4.50082e-06	3.57	0.442	3.13	1.34	-2.23	0.894
KHSRP	M0R0C6	0.000165257	0.835067	0.000228241	3.38	0.129	3.25	1.17	-2.21	1.04
KIAA0368	A0A804HJA4	0.0737075	0.912271	0.0892572	-1.04	-0.0594	-0.982	-0.367	0.674	-0.308
KIF11	A0A7I2V3A9	0.356503	0.32381	0.945086	-0.527	-0.565	0.0386	-0.364	0.163	0.201
KIF2A	A0A6Q8PFA6	0.0121832	0.428714	0.0525344	-1.18	-0.324	-0.857	-0.502	0.679	-0.178
KIF4A	O95239	0.00838117	0.43764	0.0353285	-1.24	-0.312	-0.929	-0.518	0.723	-0.206
KIF5B	P33176	2.62437e-05	0.889634	3.17122e-05	2.48	0.0513	2.43	0.845	-1.64	0.793
KLC1	G3V5R9	0.326138	0.72558	0.192615	-0.379	0.133	-0.512	-0.0821	0.297	-0.215
KLC2	Q9H0B6	0.0127868	0.457235	0.0503647	-1.19	-0.31	-0.884	-0.501	0.693	-0.191
KPNA2	A0A7I2V3Z3	5.45376e-07	0.873577	6.40394e-07	2.92	0.0463	2.87	0.989	-1.93	0.943
KPNA4	A0A7I2YQ95	0.0142256	0.654247	0.00625669	-2.17	0.343	-2.51	-0.608	1.56	-0.952
KPNA6	O60684	0.285732	0.359724	0.870971	-0.447	-0.38	-0.0662	-0.276	0.171	0.105
KRR1	Q13601	0.344301	0.228633	0.0448095	0.691	-0.892	1.58	-0.0668	-0.758	0.825
KTN1	Q86UP2	0.00126661	0.937256	0.0014504	1.78	0.0333	1.74	0.603	-1.17	0.57
LAP3	P28838	0.00700592	0.12034	0.133429	1.02	0.522	0.502	0.515	-0.509	-0.00655
LARP1	A0A0B4J210	0.000389723	0.670158	0.00019801	1.93	-0.169	2.1	0.588	-1.34	0.756
LARP4	Q71RC2	0.684466	0.388429	0.215129	0.144	-0.309	0.453	-0.0552	-0.199	0.254
LARP4B	A0A8I5KSR3	0.842783	0.187172	0.254072	0.107	0.74	-0.633	0.282	0.175	-0.457
LARS	A0A6I8PS05	0.000213182	0.451846	0.000730185	1.93	0.279	1.65	0.736	-1.19	0.458
LBR	Q14739	4.5666e-06	0.439932	1.19893e-05	2.69	0.261	2.43	0.985	-1.71	0.724
LDHA	P00338	0.0135745	0.984941	0.0131132	2.55	-0.0168	2.57	0.844	-1.71	0.861
LDHB	P07195	0.111085	0.794539	0.170759	1.34	0.207	1.14	0.516	-0.826	0.31
LEMD2	Q8NC56	0.231535	0.0434327	0.332183	-0.556	-1	0.445	-0.519	0.0368	0.482
LEMD3	Q9Y2U8	0.195289	0.881925	0.245463	-0.696	-0.0768	-0.62	-0.258	0.439	-0.181
LETM1	O95202	0.000312466	0.378388	0.0013851	1.77	0.315	1.46	0.695	-1.08	0.38
LIG1	A0A8V8TP03	0.19114	0.628516	0.0852524	0.465	-0.166	0.632	0.0997	-0.366	0.266
LIMA1	F8VQE1	0.0869406	0.658127	0.182108	0.729	0.176	0.552	0.302	-0.427	0.125
LIN28B	A0A1B0GTK2	0.782052	0.408854	0.57679	-0.295	-0.892	0.598	-0.396	-0.101	0.497
LMAN1	P49257	0.00174314	0.39309	0.00823287	1.35	0.293	1.06	0.548	-0.803	0.255
LMNB2	Q03252	1.56285e-05	0.474161	4.15829e-05	3.03	0.308	2.72	1.11	-1.92	0.804
LONP1	K7EKE6	4.46894e-05	0.981384	4.32485e-05	2.26	-0.00833	2.27	0.752	-1.51	0.76
LRPPRC	P42704	0.000348639	0.0848922	0.00853996	1.7	0.632	1.07	0.776	-0.921	0.145
LRRC40	Q9H9A6	0.221348	0.132206	0.0138463	-0.491	0.616	-1.11	0.0416	0.533	-0.575
LRRC47	Q8N1G4	0.034739	0.572551	0.0122912	0.979	-0.237	1.22	0.247	-0.731	0.484
LRRC59	Q96AG4	1.80263e-07	0.551231	3.16341e-07	3.44	0.185	3.26	1.21	-2.23	1.03
LSG1	Q9H089	0.00210301	0.777018	0.00128528	-1.37	0.0993	-1.46	-0.422	0.944	-0.521
LSM14A	Q8ND56	0.160766	0.499569	0.437567	-0.621	-0.288	-0.333	-0.303	0.318	-0.0148
LSM14B	Q5TBP9	0.113198	0.585178	0.271171	-0.925	-0.302	-0.623	-0.409	0.516	-0.107
LSM3	P62310	0.807851	0.647077	0.828741	0.134	0.253	-0.119	0.129	-0.00494	-0.124
LSM4	V9GZ56	0.620712	0.153048	0.327096	0.217	0.653	-0.436	0.29	0.0732	-0.363
STRBP	Q96SI9	0.0351602	0.0670367	0.71915	1.18	1	0.182	0.729	-0.455	-0.273
LSM8	F2Z2Y6	0.00458695	0.596682	0.0120832	-1.48	-0.227	-1.25	-0.568	0.909	-0.341
LTA4H	P09960	0.0723011	0.732634	0.129866	0.828	0.146	0.682	0.325	-0.504	0.179
LTV1	Q96GA3	0.00435066	0.8654	0.00321196	1.24	-0.06	1.3	0.392	-0.844	0.452
LUC7L	Q9NQ29	0.242969	0.242109	0.998127	0.745	0.746	-0.00145	0.497	-0.248	-0.249
LUC7L2	Q9Y383	1.99646e-07	0.428069	4.29284e-07	4.1	0.297	3.8	1.47	-2.63	1.17
LUC7L3	O95232	6.55432e-05	0.370746	1.85932e-05	2.56	-0.384	2.94	0.724	-1.83	1.11
LYAR	Q9NX58	0.000818979	0.902792	0.00100667	1.56	0.0429	1.52	0.536	-1.03	0.493
LYPLA1	A0A087X1K9	0.0751223	0.750215	0.0426203	-1.01	0.167	-1.17	-0.279	0.726	-0.446
MACF1	H0Y390	0.0526539	0.462199	0.186447	-1	-0.352	-0.651	-0.451	0.551	-0.0996
MACROD1	A0A6Q8PH91	0.159818	0.612302	0.345376	-0.957	-0.331	-0.626	-0.429	0.528	-0.0982
MAD1L1	Q9Y6D9	0.186789	0.315908	0.727823	-0.799	-0.596	-0.203	-0.465	0.334	0.131
MAGED2	Q9UNF1	0.0403557	0.52365	0.124318	-0.765	-0.217	-0.548	-0.327	0.438	-0.11
MAP2K2	P36507	0.627372	0.212846	0.427981	-0.317	-0.839	0.522	-0.385	-0.0684	0.454
MAP4	E7EVA0	3.30314e-05	0.387211	0.000117072	2.99	0.402	2.59	1.13	-1.86	0.729
MAP4K4	E7EX83	0.00533848	0.767544	0.00914499	-1.58	-0.138	-1.44	-0.572	1.01	-0.434
MAPK1	P28482	0.988582	0.122197	0.125154	-0.00907	-1.04	1.03	-0.349	-0.34	0.689
MAPRE1	Q15691	8.52218e-06	0.591579	4.42069e-06	2.59	-0.184	2.77	0.802	-1.79	0.986
MAPRE2	Q15555	0.0203259	0.196553	0.00180168	0.886	-0.45	1.34	0.145	-0.741	0.595
MARC1	A0A8Q3SHL7	0.146479	0.141027	0.981564	-0.851	-0.864	0.0129	-0.572	0.279	0.292
MARCKS	P29966	0.941786	0.41095	0.37262	0.026	-0.297	0.323	-0.0905	-0.116	0.207
MARK2	A0A7I2YQR3	0.00788207	0.225251	0.0766922	-1.68	-0.668	-1.02	-0.784	0.9	-0.116
MARS	P56192	0.000404789	0.813464	0.000595737	1.88	0.0908	1.78	0.655	-1.22	0.565
MAT2A	P31153	0.000235294	0.939794	0.000209106	1.9	-0.0275	1.93	0.624	-1.27	0.651
MAT2B	A0A8Q3WK74	0.000639358	0.582213	0.00163807	1.85	0.222	1.62	0.689	-1.16	0.467
MATR3	P43243	9.06866e-05	0.726869	5.45594e-05	3.57	-0.214	3.78	1.12	-2.45	1.33
MAVS	Q7Z434	0.0342524	0.996109	0.0345567	-1.18	-0.00244	-1.18	-0.394	0.786	-0.392
MAZ	P56270	0.613845	0.645915	0.963396	0.218	0.198	0.0197	0.139	-0.0793	-0.0595
MBD3	O95983	0.0953578	0.694308	0.0476807	0.699	-0.155	0.854	0.181	-0.518	0.336
MCCC1	Q96RQ3	0.00188464	0.0918495	0.0491793	-3.16	-1.44	-1.72	-1.53	1.63	-0.0944
MCCC2	Q9HCC0	0.971539	0.423752	0.404298	-0.0158	0.359	-0.375	0.114	0.13	-0.245
MCM2	P49736	0.00942067	0.851885	0.00670252	1.2	-0.0731	1.27	0.375	-0.824	0.448
MCM3	P25205	1.39562e-05	0.934947	1.25632e-05	2.72	-0.0308	2.75	0.896	-1.82	0.927
MCM4	A0A3B3IU45	1.93887e-06	0.92376	1.74415e-06	2.74	-0.0296	2.77	0.902	-1.83	0.932
MCM5	P33992	0.000573854	0.188078	0.00624083	1.67	0.491	1.18	0.72	-0.95	0.229
MCM6	Q14566	4.76512e-05	0.456755	0.000143916	2.32	0.278	2.04	0.866	-1.45	0.588
MCM7	P33993	0.000149236	0.740219	0.000249714	1.96	0.118	1.85	0.694	-1.27	0.576
MCMBP	Q9BTE3	0.0461191	0.560281	0.127978	-1.19	-0.319	-0.873	-0.503	0.688	-0.185
MDC1	Q14676	0.193977	0.731971	0.110651	0.549	-0.14	0.689	0.137	-0.413	0.276
MDH1	B9A041	1.62077e-06	0.777666	1.19364e-06	3.15	-0.0988	3.25	1.02	-2.13	1.12
ME2	A0A1W2PR68	0.032897	0.345968	0.174029	-0.917	-0.37	-0.547	-0.429	0.488	-0.0588
MEPCE	Q7L2J0	0.815752	0.322047	0.22837	0.361	-1.57	1.93	-0.402	-0.762	1.16
METAP2	P50579	0.000380816	0.359903	9.00993e-05	1.82	-0.345	2.16	0.491	-1.33	0.836
MFAP1	P55081	0.969017	0.62028	0.647508	0.0173	0.222	-0.205	0.0797	0.0624	-0.142
MIA3	Q5JRA6	0.693557	0.160521	0.0825895	-0.21	0.781	-0.991	0.19	0.4	-0.591
MIF	P14174	0.641449	0.967314	0.670643	0.17	0.0149	0.155	0.0616	-0.108	0.0468
MKI67	P46013	0.0107287	0.235824	0.00120918	1.13	-0.463	1.59	0.223	-0.908	0.685
MLEC	Q14165	0.158162	0.501989	0.0493207	-0.777	0.356	-1.13	-0.14	0.637	-0.497
MLF2	Q15773	0.259159	0.639448	0.122746	-0.533	0.216	-0.749	-0.106	0.427	-0.322
MMS19	Q96T76	0.876388	0.940624	0.935338	-0.0797	-0.0381	-0.0415	-0.0393	0.0404	-0.00113
MMTAG2	Q9BU76	0.990848	0.549147	0.541718	0.00688	-0.363	0.369	-0.119	-0.125	0.244
MOGS	Q13724	0.142284	0.068045	0.00412965	-0.78	0.998	-1.78	0.0728	0.853	-0.926
MORF4L2	Q5JXX1	0.0741608	0.834342	0.0512129	-0.819	0.0889	-0.908	-0.243	0.576	-0.332
MPG	A2IDA3	0.0153199	0.468865	0.057959	-1.07	-0.279	-0.788	-0.449	0.619	-0.17
MPHOSPH10	A0A8Q3WK70	0.268964	0.928726	0.235219	0.447	-0.0351	0.482	0.137	-0.309	0.172
MPI	P34949	0.0214378	0.78127	0.0355865	0.966	0.103	0.863	0.356	-0.61	0.254
MPST	P25325	0.058405	0.842856	0.0409468	0.834	-0.0802	0.914	0.251	-0.583	0.332
MRI1	Q9BV20	0.957791	0.205142	0.222634	-0.0252	-0.626	0.601	-0.217	-0.192	0.409
MRPL13	Q9BYD1	0.350464	0.45738	0.108708	0.394	-0.311	0.705	0.0276	-0.366	0.339
MRPL15	E5RHF4	0.193668	0.863696	0.146993	-0.766	0.0972	-0.863	-0.223	0.543	-0.32
MRPL24	Q96A35	0.466941	0.378762	0.873078	-0.739	-0.899	0.16	-0.546	0.193	0.353
MRPL3	E7ETU7	0.477408	0.829365	0.359481	-0.376	0.113	-0.489	-0.0878	0.289	-0.201
MRPL37	Q9BZE1	0.507047	0.341266	0.120962	-0.361	0.523	-0.884	0.0541	0.415	-0.469
MRPL38	Q96DV4	0.230752	0.692203	0.122037	-0.68	0.218	-0.897	-0.154	0.526	-0.372
MRPL4	K7ES61	0.262502	0.276808	0.0401601	0.395	-0.382	0.777	0.00409	-0.391	0.386
MRPL45	A0A0G2JMS5	0.0984311	0.937733	0.0860575	0.546	-0.0242	0.57	0.174	-0.372	0.198
MRPL46	Q9H2W6	0.346244	0.452594	0.841066	0.409	0.324	0.0853	0.244	-0.165	-0.0794
MRPL50	Q8N5N7	0.772753	0.272759	0.174803	-0.117	0.458	-0.576	0.114	0.231	-0.345
MRPS17	E9PE17	0.0174444	0.153762	0.2332	1.23	0.677	0.557	0.637	-0.597	-0.0398
MRPS22	H7C5L9	0.0113075	0.739243	0.00615444	1.27	-0.143	1.42	0.377	-0.897	0.52
MRPS23	Q9Y3D9	0.028591	0.787265	0.0174427	0.862	-0.0948	0.957	0.256	-0.606	0.351
MRPS26	Q9BYN8	0.0191259	0.891177	0.0148837	-1.07	0.0545	-1.12	-0.338	0.73	-0.392
MRPS27	G5EA06	0.197487	0.288133	0.0301106	-0.636	0.518	-1.15	-0.0395	0.597	-0.557
MRPS31	Q92665	0.0826394	0.485112	0.0233084	0.88	-0.333	1.21	0.182	-0.698	0.516
MRPS34	C9JJ19	0.0210068	0.128673	0.317582	1.08	0.662	0.422	0.582	-0.502	-0.0801
MRPS9	P82933	0.544753	0.376978	0.150424	0.206	-0.303	0.508	-0.0324	-0.238	0.27
MRTO4	Q9UKD2	0.145729	0.398118	0.0325088	-0.77	0.432	-1.2	-0.112	0.657	-0.545
MSH2	P43246	0.514742	0.45044	0.914913	0.309	0.359	-0.0502	0.223	-0.0863	-0.136
MSH6	A0A8V8TQJ0	0.0785286	0.134176	0.00448785	-0.891	0.743	-1.63	-0.0493	0.841	-0.792
MSN	P26038	2.28321e-06	0.943961	2.47172e-06	2.74	0.0222	2.72	0.921	-1.82	0.899
MT-CO2	P00403	9.4273e-05	0.178472	0.00087093	2.39	0.578	1.82	0.991	-1.4	0.413
MTA2	O94776	0.000805753	0.798071	0.00124459	1.52	0.0874	1.43	0.536	-0.985	0.449
MTCH2	E9PIE4	0.104598	0.995365	0.10357	1.08	-0.00362	1.08	0.358	-0.72	0.362
MTDH	Q86UE4	0.000609109	0.441537	0.00231168	1.68	0.283	1.39	0.653	-1.02	0.37
MTF2	Q9Y483	0.375993	0.428467	0.108814	-0.565	0.503	-1.07	-0.0205	0.544	-0.524
MTHFD1	V9GYY3	0.0810251	0.792173	0.127016	-0.594	-0.0835	-0.511	-0.226	0.368	-0.142
MTHFD1L	A0A087WVM4	0.00148779	0.707961	0.00287366	1.7	0.156	1.54	0.618	-1.08	0.462
MTHFD2	P13995	0.000241947	0.735714	0.000143419	2.05	-0.133	2.18	0.638	-1.41	0.771
MTPN	C9JL85	0.0302397	0.33784	0.00506181	1.06	-0.428	1.49	0.211	-0.85	0.639
MTX2	C9JAZ1	0.0154473	0.561493	0.0448456	1.25	0.261	0.987	0.503	-0.745	0.242
MYBBP1A	Q9BQG0	0.78713	0.805577	0.607403	0.193	-0.176	0.369	0.00571	-0.187	0.182
MYDGF	M0QXF7	0.0185945	0.552475	0.0550847	1.06	0.236	0.828	0.434	-0.631	0.197
MYH10	A0A8I5KZ38	2.88197e-05	0.359323	8.51848e-06	2.64	-0.37	3.01	0.755	-1.88	1.13
MYL12A	J3QRS3	0.00161168	0.604437	0.00404508	1.67	0.215	1.46	0.63	-1.04	0.415
MYL6	F8W1R7	1.50807e-05	0.101222	1.85281e-06	2.8	-0.687	3.49	0.706	-2.1	1.39
NAA10	P41227	0.0157152	0.28209	0.00213744	0.978	-0.388	1.37	0.197	-0.781	0.585
NAA15	A0A8V8TQ34	5.73434e-06	0.510525	1.31416e-05	2.54	0.214	2.33	0.919	-1.63	0.706
NAA50	E7EQ69	0.242341	0.598144	0.102924	0.438	-0.193	0.631	0.0819	-0.356	0.274
NAE1	Q13564	0.756505	0.306173	0.191666	-0.105	0.355	-0.461	0.0834	0.189	-0.272
NAMPT	P43490	0.229589	0.861091	0.174624	0.424	-0.0597	0.484	0.121	-0.303	0.181
NANS	Q9NR45	0.00291318	0.683614	0.00607096	1.23	0.135	1.09	0.454	-0.772	0.319
NAP1L4	Q99733	1.07654e-05	0.667482	1.88218e-05	2.96	0.172	2.79	1.04	-1.91	0.871
NAPA	M0R0Y2	0.341517	0.758267	0.511432	-0.555	-0.176	-0.379	-0.244	0.311	-0.0676
NARS	O43776	0.000779882	0.230648	0.00687191	1.38	0.383	1	0.588	-0.794	0.206
NASP	P49321	3.44629e-05	0.919281	2.99825e-05	3.07	-0.0477	3.12	1.01	-2.06	1.06
NAT10	Q9H0A0	0.00602109	0.673324	0.0130326	1.35	0.172	1.18	0.507	-0.841	0.334
NCAPG	Q9BPX3	0.299882	0.246917	0.0411936	0.582	-0.655	1.24	-0.0241	-0.606	0.631
NCAPH	Q15003	0.0402237	0.908672	0.0326787	1	-0.0507	1.05	0.318	-0.686	0.368
NCOA5	Q9HCD5	0.000728577	0.959847	0.000669933	1.61	-0.018	1.63	0.532	-1.08	0.55
NCSTN	H0Y6T7	0.292497	0.976247	0.305334	-0.613	-0.0169	-0.596	-0.21	0.403	-0.193
NDRG1	Q92597	0.359074	0.825526	0.479877	-0.541	-0.128	-0.414	-0.223	0.318	-0.0953
NDRG3	Q9UGV2	0.0563212	0.886767	0.0724242	-1.05	-0.0716	-0.976	-0.373	0.675	-0.302
NDUFA12	Q9UI09	0.179533	0.185475	0.983633	-0.715	-0.705	-0.0105	-0.473	0.242	0.231
NDUFA13	Q9P0J0	0.0174554	0.355105	0.0947829	1.07	0.37	0.701	0.481	-0.591	0.11
NDUFA5	A0A7I2V2W4	2.77598e-05	0.585212	1.34083e-05	2.61	-0.215	2.82	0.798	-1.81	1.01
NDUFA7	O95182	0.982195	0.758075	0.741273	0.00772	-0.107	0.115	-0.033	-0.0408	0.0738
NDUFA9	Q16795	0.947045	0.310323	0.340849	0.0235	0.369	-0.345	0.131	0.107	-0.238
NDUFAB1	H3BNK3	0.235891	0.605682	0.48518	0.492	0.209	0.284	0.234	-0.259	0.025
NDUFAF2	Q8N183	0.0300175	0.428708	0.123496	-1.01	-0.335	-0.68	-0.45	0.565	-0.115
NDUFB10	O96000	0.586518	0.644424	0.322959	-0.327	0.277	-0.603	-0.0167	0.31	-0.293
NDUFB4	F2Z3P9	0.056879	0.585966	0.02108	-1.01	0.268	-1.28	-0.249	0.765	-0.516
NDUFS1	B4DJ81	0.03356	0.827308	0.0497517	1.01	0.0933	0.92	0.369	-0.645	0.276
NDUFS3	O75489	0.0541513	0.439006	0.203573	1.07	0.4	0.674	0.492	-0.583	0.0912
NDUFV1	G3V0I5	0.0810008	0.936199	0.0930175	-0.728	-0.0311	-0.697	-0.253	0.475	-0.222
NDUFV2	E7EPT4	0.180045	0.484836	0.493325	0.529	0.267	0.262	0.266	-0.264	-0.00176
NEDD1	Q8NHV4	0.0108026	0.305963	0.0723015	-1.49	-0.521	-0.965	-0.669	0.817	-0.148
NELFE	A0A0A0MSN9	0.328753	0.94023	0.364844	-0.425	-0.0319	-0.394	-0.152	0.273	-0.121
NHLRC2	Q8NBF2	0.795931	0.141346	0.0913673	-0.115	0.686	-0.801	0.19	0.305	-0.496
NHP2	J3QSY4	0.0520912	0.865412	0.0384081	0.836	-0.0667	0.903	0.257	-0.58	0.323
NHP2L1	B1AHD1	1.09023e-06	0.803897	1.42318e-06	3.58	0.095	3.49	1.23	-2.36	1.13
NIFK	Q9BYG3	0.110379	0.264448	0.014104	0.644	-0.436	1.08	0.0692	-0.574	0.505
NIPSNAP1	Q9BPW8	0.930366	0.159272	0.183223	0.0552	0.932	-0.877	0.329	0.274	-0.603
NKRF	A0A8I5KX72	0.0436395	0.51967	0.135029	-1.55	-0.452	-1.1	-0.666	0.881	-0.214
NNT	A0A590UJM2	0.00395463	0.490129	0.0140579	1.32	0.26	1.06	0.527	-0.794	0.267
NOC4L	Q9BVI4	0.0684837	0.279355	0.397076	-0.942	-0.531	-0.411	-0.491	0.451	0.0399
NOL6	Q9H6R4	0.0377768	0.403113	0.00799793	-0.991	0.365	-1.36	-0.209	0.782	-0.574
NOLC1	A0A0A0MRM9	2.10024e-05	0.20611	4.05458e-06	2.73	-0.52	3.25	0.736	-1.99	1.26
NOMO3	A0A0G2JP90	0.168918	0.285281	0.733543	0.727	0.554	0.172	0.427	-0.3	-0.127
NONO	A0A7I2V5Y7	0.0704587	0.918885	0.0841533	1.58	0.0822	1.5	0.554	-1.03	0.472
NOP10	A0A8V8TQT0	0.0161344	0.597758	0.0424584	-1.02	-0.196	-0.826	-0.406	0.616	-0.21
NOP14	P78316	0.206402	0.819569	0.143219	0.432	-0.0751	0.507	0.119	-0.313	0.194
NOP2	P46087	8.84951e-05	0.64236	4.5187e-05	2.32	-0.185	2.5	0.711	-1.61	0.895
NOP56	O00567	0.000420957	0.512209	0.00127151	1.92	0.262	1.66	0.727	-1.19	0.465
NOP58	Q9Y2X3	0.0020334	0.987098	0.00197667	1.41	-0.00581	1.42	0.468	-0.942	0.474
NOP9	A0A3B3ISH6	0.000962556	0.165962	0.0126615	-1.6	-0.533	-1.07	-0.712	0.89	-0.178
NOSIP	Q9Y314	0.0032695	0.314006	0.000556135	1.37	-0.386	1.75	0.327	-1.04	0.713
NPEPPS	P55786	0.0388849	0.389107	0.175802	1.02	0.389	0.627	0.468	-0.548	0.0795
NPM1	A0A7I2V5S2	6.48631e-05	0.549566	2.78507e-05	3.13	-0.311	3.44	0.941	-2.19	1.25
NPM3	O75607	1.11239e-06	0.954609	1.04729e-06	3.42	-0.0208	3.44	1.13	-2.29	1.15
NSDHL	Q15738	0.00646142	0.228018	0.0624153	1.13	0.432	0.702	0.522	-0.612	0.0898
NSF	I3L0N3	0.00169451	0.427317	0.00712392	1.5	0.3	1.2	0.599	-0.898	0.299
NSFL1C	Q9UNZ2	0.0115849	0.790051	0.0071202	1.1	-0.099	1.2	0.332	-0.764	0.431
NSUN2	Q08J23	0.00232706	0.860548	0.00171095	1.7	-0.0779	1.78	0.542	-1.16	0.619
NT5DC1	Q5TFE4	0.983636	0.376411	0.386988	-0.00667	-0.293	0.286	-0.0998	-0.0932	0.193
NTMT1	S4R344	0.100175	0.0349663	0.55492	-1.31	-1.76	0.445	-1.02	0.289	0.734
NTPCR	Q5TDF0	0.00637703	0.933127	0.00547773	1.2	-0.0306	1.23	0.389	-0.808	0.419
NUDC	Q9Y266	0.00052334	0.814877	0.00035762	1.87	-0.0928	1.96	0.592	-1.28	0.685
NUDCD2	E5RFP0	0.063751	0.284988	0.369014	-1.02	-0.555	-0.463	-0.525	0.494	0.0308
NUDT21	O43809	0.000162551	0.273813	0.00100198	1.83	0.377	1.45	0.735	-1.09	0.358
NUDT5	A6NFX8	0.000412224	0.571143	0.00106384	1.79	0.21	1.58	0.668	-1.13	0.458
NUFIP2	Q7Z417	0.110994	0.422901	0.387203	0.695	0.334	0.361	0.343	-0.352	0.00909
NUMA1	Q14980	0.000947757	0.278438	0.000157307	1.73	-0.441	2.17	0.429	-1.3	0.871
NUP107	P57740	0.483794	0.347544	0.802233	-0.512	-0.694	0.181	-0.402	0.11	0.292
NUP133	Q8WUM0	0.389562	0.318711	0.884556	0.37	0.432	-0.0615	0.267	-0.103	-0.164
NUP153	P49790	0.0744955	0.875594	0.0976826	0.704	0.0573	0.647	0.254	-0.45	0.196
NUP155	O75694	0.0195073	0.656973	0.0439108	1.13	0.19	0.945	0.441	-0.693	0.252
NUP214	A0A494C1F2	0.00368238	0.967527	0.00396079	1.41	0.016	1.39	0.475	-0.934	0.459
NUP35	Q8NFH5	0.0286664	0.517861	0.0917066	0.964	0.256	0.708	0.407	-0.557	0.151
BAX	Q07812	0.994969	0.072389	0.0731925	0.00404	1.24	-1.24	0.416	0.412	-0.828
NUP50	Q9UKX7	0.0172614	0.80536	0.0109841	0.961	-0.0867	1.05	0.291	-0.67	0.378
NUP62	P37198	0.140863	0.876792	0.181049	-0.843	-0.0843	-0.759	-0.309	0.534	-0.225
NUP93	Q8N1F7	1.16404e-05	0.816081	1.57196e-05	2.52	0.0799	2.44	0.867	-1.65	0.787
NUP98	H0YDA1	0.0139685	0.681914	0.0296479	1.42	0.204	1.21	0.54	-0.875	0.336
NUPL1	A0A8Q3WLQ2	0.161155	0.92854	0.139205	-0.775	0.0474	-0.823	-0.243	0.533	-0.29
NUTF2	P61970	0.000443517	0.774636	0.000711479	2.1	0.125	1.98	0.743	-1.36	0.618
NVL	O15381	0.0461307	0.313605	0.258924	-0.861	-0.405	-0.456	-0.422	0.439	-0.0172
NXF1	E9PIN3	0.77628	0.305814	0.199415	0.101	-0.373	0.474	-0.0905	-0.192	0.282
OAT	P04181	0.0503442	0.53304	0.148689	1.28	0.374	0.903	0.551	-0.727	0.176
OGDH	E9PFG7	0.025244	0.640233	0.0589235	-1.33	-0.246	-1.08	-0.524	0.802	-0.278
OGFR	A0A0A0MRN5	0.0723441	0.782844	0.116277	-0.886	-0.126	-0.76	-0.337	0.548	-0.211
OGT	A0A8V8TQ37	0.128039	0.488247	0.0375812	0.677	-0.295	0.973	0.127	-0.55	0.423
OLA1	Q9NTK5	0.00839425	0.9572	0.00925801	1.49	0.0256	1.47	0.506	-0.987	0.481
LSM7	A0A087X2I5	0.946996	0.0725588	0.081479	0.0403	1.17	-1.13	0.405	0.365	-0.77
OTUB1	F5GYN4	0.000465443	0.388783	0.00205482	1.7	0.31	1.39	0.669	-1.03	0.359
OXCT1	P55809	0.959504	0.621869	0.58711	-0.0227	0.222	-0.245	0.0664	0.0891	-0.155
P4HA1	P13674	0.00346615	0.374911	0.000725243	1.61	-0.403	2.02	0.404	-1.21	0.807
PABPC1	P11940	7.59237e-07	0.732072	5.35837e-07	3.54	-0.125	3.66	1.14	-2.4	1.26
PABPC4	A0A7I2V4L7	0.000131551	0.784792	0.000200032	2.02	0.099	1.93	0.708	-1.32	0.609
PACSIN2	Q9UNF0	0.724733	0.787543	0.933698	-0.275	-0.21	-0.0647	-0.162	0.113	0.0484
PAF1	Q8N7H5	0.00695264	0.205587	0.0753925	-1.4	-0.568	-0.828	-0.655	0.742	-0.0869
PAFAH1B1	A0A6Q8PFU3	0.00258471	0.357406	0.0141126	-1.35	-0.336	-1.02	-0.563	0.791	-0.227
PAFAH1B2	P68402	0.271797	0.694614	0.147005	0.5	-0.174	0.674	0.109	-0.391	0.283
PAFAH1B3	Q15102	0.135796	0.260266	0.0173552	0.73	-0.539	1.27	0.0639	-0.667	0.603
PAK2	Q13177	0.0107203	0.654544	0.00473565	1.01	-0.152	1.17	0.287	-0.727	0.439
PAPSS1	O43252	0.107046	0.0985324	0.961182	-1.09	-1.12	0.031	-0.737	0.353	0.384
PARK7	Q99497	1.02613e-06	0.941932	9.50433e-07	3.23	-0.0249	3.25	1.07	-2.16	1.09
PARP1	P09874	8.44362e-05	0.924987	9.70218e-05	3.48	0.0556	3.42	1.18	-2.3	1.12
PATL1	Q86TB9	0.00555009	0.406082	0.0259448	-1.46	-0.368	-1.09	-0.61	0.852	-0.242
PAWR	Q96IZ0	0.342732	0.506169	0.121298	-0.49	0.34	-0.829	-0.0501	0.44	-0.39
PC	P11498	0.000781824	0.316176	0.000151115	-4.12	0.945	-5.07	-1.06	3.06	-2
PCBD1	P61457	0.467391	0.881067	0.560904	0.29	0.059	0.231	0.116	-0.174	0.0573
PCBP1	Q15365	1.99987e-05	0.831668	2.6606e-05	3.48	0.107	3.37	1.19	-2.28	1.09
PCCA	P05165	8.43523e-05	0.709978	4.9255e-05	-3.43	0.217	-3.65	-1.07	2.36	-1.29
PCK2	Q16822	0.696476	0.242756	0.130295	-0.197	0.608	-0.806	0.137	0.334	-0.471
PCMT1	P22061	1.58238e-06	0.29143	5.11028e-07	3.29	-0.395	3.68	0.965	-2.32	1.36
PCNA	P12004	0.777155	0.874837	0.899807	-0.19	-0.106	-0.0845	-0.0986	0.0915	0.00708
PCYT1A	C9J050	0.0012805	0.889051	0.00100902	-1.29	0.0431	-1.34	-0.416	0.876	-0.459
PDCD2	F5H4V9	0.110026	0.31644	0.505383	-0.806	-0.487	-0.319	-0.431	0.375	0.0558
PDCD6	O75340	0.679862	0.672579	0.409197	-0.202	0.207	-0.409	0.00164	0.204	-0.205
PDCD6IP	Q8WUM4	2.75496e-06	0.948985	2.9644e-06	3.3	0.0248	3.28	1.11	-2.19	1.08
PDE12	F6T1Q0	0.19005	0.610014	0.0808851	0.556	-0.209	0.765	0.116	-0.441	0.325
PDHA1	Q5JPU2	0.0484773	0.599125	0.121689	1.1	0.268	0.829	0.455	-0.642	0.187
PDHB	P11177	0.165524	0.711734	0.292315	0.855	0.218	0.637	0.358	-0.497	0.14
PDIA3	P30101	6.39349e-06	0.868378	5.23141e-06	3.7	-0.0784	3.78	1.21	-2.49	1.28
PDIA4	P13667	2.23831e-06	0.345474	6.93515e-06	3.84	0.425	3.42	1.42	-2.42	0.998
PDIA6	Q15084	2.53411e-07	0.506249	4.849e-07	4.07	0.252	3.81	1.44	-2.63	1.19
PDLIM1	O00151	0.00541698	0.644914	0.00236888	1.16	-0.159	1.32	0.333	-0.825	0.492
PDLIM5	Q96HC4	0.708021	0.0947886	0.0489968	0.159	-0.755	0.914	-0.199	-0.358	0.556
PDLIM7	Q9NR12	0.0960897	0.240803	0.573881	-1.11	-0.757	-0.354	-0.623	0.488	0.134
PDS5A	Q29RF7	0.832598	0.79896	0.965314	-0.0883	-0.106	0.0182	-0.0649	0.0234	0.0415
PDXDC1	Q6P996	0.0192058	0.092244	0.389537	-1.05	-0.707	-0.343	-0.586	0.464	0.121
PDXK	F2Z2Y4	0.0273123	0.510439	0.0894151	1.56	0.419	1.15	0.661	-0.904	0.242
PEBP1	P30086	6.55815e-07	0.563736	3.67906e-07	4.02	-0.237	4.26	1.26	-2.76	1.5
PELP1	Q8IZL8	0.498593	0.0473705	0.153853	0.265	0.844	-0.579	0.37	0.105	-0.474
PEPD	A0A8V8TNF2	0.772156	0.754116	0.981002	-0.176	-0.19	0.0144	-0.122	0.0538	0.0682
PES1	B5MCF9	0.143448	0.695233	0.073527	0.547	-0.14	0.687	0.136	-0.411	0.275
PEX19	P40855	0.119405	0.366451	0.471059	-0.59	-0.329	-0.261	-0.306	0.283	0.0228
PFAS	O15067	0.0244213	0.936493	0.0211103	1.28	-0.0401	1.32	0.414	-0.868	0.454
PFDN2	Q9UHV9	0.113573	0.0937938	0.00451168	1.23	-1.31	2.55	-0.0275	-1.26	1.29
PFDN5	Q99471	0.898534	0.0979691	0.121576	-0.0682	-0.944	0.876	-0.338	-0.269	0.607
PFKL	P17858	0.158627	0.861811	0.209134	-0.968	-0.114	-0.854	-0.361	0.607	-0.247
PFKP	A0A8V8TMY4	0.167139	0.633617	0.343984	-0.58	-0.192	-0.388	-0.257	0.323	-0.0652
PFN2	G5E9Q6	0.00128439	0.681131	0.00263655	1.41	0.139	1.27	0.518	-0.896	0.378
PGAM1	P18669	0.000329727	0.807543	0.000224205	3.87	-0.189	4.06	1.23	-2.65	1.42
PGAM5	Q96HS1	0.0410111	0.593524	0.105471	0.965	0.229	0.736	0.398	-0.567	0.169
PGK1	P00558	0.000514108	0.930862	0.000446167	2.73	-0.0501	2.78	0.894	-1.84	0.944
PGLS	O95336	1.69639e-05	0.630798	9.13074e-06	2.92	-0.2	3.12	0.907	-2.01	1.11
PGM1	A0A3B3ITK7	0.151446	0.15033	0.996382	0.567	0.569	-0.00171	0.379	-0.189	-0.19
PGP	A6NDG6	0.024278	0.77361	0.0409818	0.926	0.105	0.821	0.343	-0.582	0.239
PGRMC1	O00264	7.04292e-06	0.685677	1.17129e-05	2.7	0.142	2.56	0.947	-1.75	0.806
PGRMC2	O15173	0.00512266	0.428183	0.022226	1.28	0.302	0.974	0.526	-0.75	0.224
PHAX	Q9H814	0.227964	0.934677	0.257994	-0.735	-0.0483	-0.687	-0.261	0.474	-0.213
PHB	P35232	0.00338347	0.128129	0.0625201	1.42	0.628	0.791	0.683	-0.737	0.0543
PHB2	Q99623	0.00460743	0.201303	0.0516601	2.15	0.826	1.33	0.993	-1.16	0.167
PHF3	Q92576	0.315582	0.328679	0.0623349	-0.436	0.423	-0.859	-0.00406	0.431	-0.427
PHF5A	Q7RTV0	0.92945	0.903589	0.97398	0.0698	0.0956	-0.0257	0.0551	-0.0147	-0.0404
PHGDH	A0A286YF22	0.264037	0.895945	0.216604	0.542	-0.0616	0.603	0.16	-0.382	0.222
PHIP	A0A8V8TQM4	0.473662	0.763776	0.672786	-0.69	-0.287	-0.404	-0.326	0.365	-0.039
PHPT1	Q9NRX4	0.000170094	0.558535	0.000431984	1.89	0.205	1.68	0.697	-1.19	0.492
PICALM	Q13492	0.692514	0.281933	0.152397	-0.355	0.989	-1.34	0.211	0.566	-0.778
PIN1	Q13526	0.0402513	0.989894	0.0393415	0.934	-0.00521	0.939	0.31	-0.624	0.315
PIN4	Q9Y237	0.475307	0.432642	0.14851	0.538	-0.593	1.13	-0.0183	-0.557	0.575
PITPNB	P48739	0.000470617	0.791511	0.000307088	2.11	-0.117	2.23	0.665	-1.45	0.782
PITRM1	Q5JRX3	0.10883	0.703523	0.0560063	0.629	-0.141	0.77	0.163	-0.466	0.304
PKM	P14618	0.0144382	0.909477	0.011723	-1.14	0.0459	-1.19	-0.366	0.777	-0.412
PKN2	Q16513	0.869819	0.856493	0.730837	0.0746	-0.0823	0.157	-0.00258	-0.0772	0.0798
PLCB3	Q01970	0.0255969	0.86123	0.0351884	-0.993	-0.0689	-0.924	-0.354	0.639	-0.285
PLIN3	O60664	0.642628	0.240543	0.461252	0.354	0.92	-0.566	0.425	0.0708	-0.495
PLOD3	O60568	0.0645996	0.130024	0.00355279	-0.794	0.633	-1.43	-0.0538	0.741	-0.687
PLRG1	O43660	0.0169041	0.784081	0.027924	0.978	0.0977	0.88	0.359	-0.619	0.261
PLS3	P13797	3.71657e-06	0.329286	1.26152e-05	2.88	0.347	2.53	1.08	-1.81	0.729
PMPCA	Q10713	0.0624764	0.115073	0.724669	-1.37	-1.13	-0.239	-0.834	0.536	0.297
PNKP	A0A0D9SFL2	0.849701	0.831586	0.688396	-0.131	0.147	-0.277	0.00533	0.136	-0.141
PNN	Q9H307	0.000182444	0.354865	0.000836741	2.59	0.455	2.14	1.02	-1.58	0.561
PNP	P00491	0.0328133	0.252414	0.243788	1.06	0.525	0.535	0.528	-0.531	0.00343
PNPT1	Q8TCS8	0.937496	0.428106	0.473315	0.0344	0.352	-0.318	0.129	0.0946	-0.223
POGZ	A0A8V8TQQ8	0.0825885	0.5076	0.246354	-0.896	-0.321	-0.575	-0.406	0.49	-0.0844
POLA1	P09884	0.0142707	0.516234	0.0470858	-1.15	-0.266	-0.885	-0.472	0.678	-0.206
POLD3	Q15054	0.158673	0.125318	0.885957	0.747	0.82	-0.0726	0.522	-0.225	-0.297
POLDIP2	Q9Y2S7	0.0303633	0.134015	0.405234	1.17	0.76	0.406	0.642	-0.524	-0.118
POLDIP3	F8WCX5	0.00887563	0.803201	0.0140117	1.1	0.0888	1.01	0.397	-0.706	0.308
POLE3	Q9NRF9	0.0136073	0.281944	0.0991592	1.31	0.507	0.806	0.607	-0.707	0.0999
POLR1A	O95602	0.0891574	0.0354549	0.605543	-0.946	-1.22	0.27	-0.721	0.225	0.495
AHSA1	O95433	0.0336826	0.0772848	0.643206	1.66	1.33	0.325	0.996	-0.661	-0.335
ERO1L	G3V5B3	0.0355817	0.0797259	0.651985	1.39	1.12	0.27	0.839	-0.555	-0.285
POLR2B	P30876	0.914597	0.640935	0.718538	0.0712	0.311	-0.24	0.127	0.0562	-0.184
POLR2C	P19387	0.814381	0.822636	0.991494	-0.0787	-0.0752	-0.00357	-0.0513	0.0274	0.0239
POLR2H	C9JLU1	0.245822	0.452565	0.663473	-0.998	-0.634	-0.364	-0.544	0.454	0.09
POLR3C	A0A8V8TNN2	0.145962	0.951985	0.132171	-0.608	0.0239	-0.631	-0.195	0.413	-0.218
POP1	Q99575	0.0947854	0.193053	0.667615	-0.886	-0.672	-0.214	-0.519	0.367	0.153
PPA1	Q15181	2.92062e-07	0.774993	3.84787e-07	3.35	0.0898	3.26	1.15	-2.21	1.06
PPA2	Q9H2U2	0.447032	0.252131	0.0710949	-0.331	0.507	-0.838	0.0588	0.39	-0.448
PPAN-P2RY11	A0A0A6YYI3	0.0572923	0.627449	0.0237218	0.878	-0.207	1.08	0.224	-0.654	0.43
PPAT	Q06203	0.0148852	0.850117	0.010528	1.02	-0.0685	1.09	0.317	-0.703	0.386
PPFIA1	A0A2R8Y7R9	0.0829578	0.499981	0.0244691	-0.895	0.327	-1.22	-0.189	0.706	-0.516
PPIA	P62937	0.00230818	0.871068	0.00173725	4.48	-0.189	4.67	1.43	-3.05	1.62
PPIB	A0A7P0Z497	2.85393e-07	0.452582	6.01545e-07	3.76	0.267	3.49	1.34	-2.42	1.08
PPID	Q08752	0.132449	0.390986	0.0285447	-0.793	0.436	-1.23	-0.119	0.674	-0.555
PPIF	P30405	4.68244e-06	0.429639	1.26089e-05	2.57	0.255	2.32	0.942	-1.63	0.687
PPIG	C9JM79	0.13044	0.632223	0.0568765	0.65	-0.196	0.846	0.151	-0.499	0.347
DARS2	A0A3B3ITS3	0.812708	0.0889908	0.0587449	-0.142	1.09	-1.23	0.315	0.457	-0.772
PPIL4	Q8WUA2	0.0400926	0.623873	0.0163169	0.858	-0.186	1.04	0.224	-0.634	0.41
PPM1F	P49593	0.283679	0.0922016	0.0126865	-0.432	0.706	-1.14	0.0915	0.523	-0.615
PPM1G	O15355	2.32568e-05	0.783337	1.61466e-05	2.23	-0.0901	2.32	0.712	-1.51	0.802
PPME1	Q9Y570	0.036956	0.944939	0.0418648	1.1	0.0327	1.06	0.377	-0.721	0.344
PPP1CA	P62136	0.000119921	0.448652	0.000397241	1.96	0.266	1.69	0.741	-1.22	0.475
PPP1CB	P62140	0.47445	0.689042	0.273914	0.666	-0.37	1.04	0.0989	-0.568	0.469
PPP1CC	F8VYE8	0.269718	0.645909	0.130353	1.66	-0.673	2.33	0.328	-1.33	1
PPP1R10	Q96QC0	0.0725138	0.0722842	0.998555	0.81	0.81	-0.000755	0.54	-0.27	-0.27
PPP1R12A	O14974	0.83213	0.909387	0.921673	-0.0872	-0.0468	-0.0404	-0.0447	0.0425	0.00212
PPP1R8	A0A0A0MT09	0.173376	0.750607	0.102352	0.44	-0.0986	0.539	0.114	-0.326	0.212
PPP2R1A	P30153	3.32734e-06	0.976461	3.21563e-06	4.03	-0.0142	4.05	1.34	-2.69	1.35
PPP2R2A	P63151	0.576365	0.248141	0.53297	0.341	0.721	-0.381	0.354	0.0134	-0.367
PPP4R2	Q9NY27	0.011537	0.131022	0.191167	-0.986	-0.532	-0.454	-0.506	0.48	0.026
PPP5C	P53041	0.00683515	0.716901	0.00354809	1.42	-0.159	1.58	0.421	-1	0.58
PQBP1	O60828	0.916009	0.942061	0.858686	0.0691	-0.0476	0.117	0.00716	-0.0619	0.0548
PRCC	Q92733	0.0774423	0.985511	0.0799301	-0.784	-0.00748	-0.776	-0.264	0.52	-0.256
PRDX1	Q06830	2.46347e-07	0.919386	2.24106e-07	5.65	-0.0526	5.7	1.87	-3.78	1.92
PRDX2	P32119	7.35242e-06	0.214403	1.64623e-06	2.75	-0.459	3.21	0.763	-1.98	1.22
PRDX3	P30048	6.9535e-06	0.457168	1.81247e-05	3.31	0.321	2.99	1.21	-2.1	0.888
PRDX5	P30044	8.23077e-06	0.664934	1.42941e-05	2.97	0.17	2.8	1.05	-1.93	0.878
PRIM1	A0A3B3ITS8	0.0933644	0.369092	0.38737	-1.03	-0.528	-0.507	-0.521	0.514	0.00686
PRKAR2A	P13861	0.000161787	0.822171	0.000229228	2.09	0.0861	2	0.726	-1.37	0.639
PRKCSH	K7ELL7	2.5206e-06	0.793812	3.4036e-06	3.84	0.117	3.72	1.32	-2.52	1.2
PRKDC	P78527	0.000226694	0.0682714	0.00653751	2.22	0.835	1.38	1.02	-1.2	0.182
PRMT1	E9PKG1	0.0657624	0.186696	0.538771	0.837	0.577	0.26	0.471	-0.366	-0.106
PRMT5	O14744	0.00861288	0.517011	0.00265223	1.39	-0.292	1.68	0.366	-1.02	0.658
PRPF19	Q9UMS4	2.48414e-07	0.242099	8.17863e-07	4.12	0.458	3.66	1.52	-2.59	1.07
PRPF3	O43395	0.290832	0.707704	0.163148	0.381	-0.132	0.513	0.0829	-0.298	0.215
PRPF31	Q8WWY3	0.423283	0.69224	0.678867	0.31	0.152	0.159	0.154	-0.156	0.00234
PRPF4	O43172	0.0460791	0.269656	0.00580949	0.689	-0.356	1.05	0.111	-0.578	0.467
PRPF40A	A0A8Q3SIG7	0.0111323	0.789023	0.0181894	1.16	0.104	1.05	0.421	-0.737	0.316
PRPF4B	Q13523	0.0548832	0.976127	0.052032	-1.08	0.0154	-1.1	-0.355	0.725	-0.37
PRPF6	O94906	0.448711	0.166091	0.0443621	0.623	-1.18	1.8	-0.185	-0.808	0.992
PRPF8	Q6P2Q9	0.00104544	0.175706	0.0129687	1.62	0.532	1.09	0.717	-0.902	0.185
PRPS1	P60891	0.000229769	0.178107	0.00239539	2.01	0.541	1.47	0.851	-1.16	0.31
PRPSAP2	O60256	0.0185877	0.46863	0.0698786	-1.21	-0.331	-0.884	-0.515	0.7	-0.185
PRRC2A	P48634	0.698355	0.993344	0.704475	0.164	0.00352	0.161	0.0559	-0.108	0.0524
PRRC2C	E7EPN9	0.00184571	0.540464	0.000644847	1.81	-0.28	2.09	0.508	-1.3	0.789
PSAT1	Q9Y617	2.67513e-05	0.98172	2.59337e-05	2.41	-0.00824	2.42	0.802	-1.61	0.81
PSIP1	O75475	2.10818e-05	0.741464	1.36607e-05	2.51	-0.12	2.63	0.795	-1.71	0.916
PSMA1	P25786	4.71765e-05	0.714986	7.98663e-05	2.57	0.15	2.42	0.907	-1.66	0.757
PSMA2	A0A024RA52	0.000399745	0.350159	0.00199454	1.71	0.335	1.38	0.683	-1.03	0.348
PSMA3	P25788	0.000574538	0.505714	0.00179872	1.85	0.267	1.59	0.707	-1.15	0.439
EXOSC3	Q9NQT5	0.0685188	0.0897835	0.876698	2.44	2.25	0.192	1.57	-0.879	-0.686
PSMA5	P28066	5.05749e-05	0.843293	6.71437e-05	3.25	0.103	3.15	1.12	-2.13	1.02
PSMA6	G3V5Z7	7.27756e-06	0.791189	1.01293e-05	2.8	0.0963	2.71	0.966	-1.84	0.87
PSMA7	O14818	7.71563e-06	0.439706	2.1104e-05	3.02	0.309	2.71	1.11	-1.91	0.801
PSMB1	P20618	1.10381e-05	0.550367	2.42678e-05	2.72	0.222	2.5	0.981	-1.74	0.759
PSMB4	P28070	0.00782275	0.194177	0.0898806	1.1	0.468	0.629	0.522	-0.576	0.0538
DDX18	Q9NVP1	0.117993	0.102159	0.932129	1.25	1.31	-0.064	0.852	-0.394	-0.458
PSMC1	P62191	0.00228662	0.720399	0.00433032	1.84	0.172	1.67	0.671	-1.17	0.5
PSMC2	P35998	0.00199003	0.651692	0.00445169	1.6	0.185	1.42	0.595	-1.01	0.41
PSMC4	P43686	5.42795e-07	0.964955	5.19462e-07	3.11	-0.0136	3.12	1.03	-2.08	1.04
PSMC5	P62195	0.0013598	0.33644	0.00779633	1.6	0.377	1.22	0.658	-0.938	0.28
PSMC6	A0A087X2I1	4.1738e-05	0.50261	0.000111255	2.58	0.274	2.31	0.951	-1.63	0.677
PSMD1	A0A7I2V641	0.00164705	0.65585	0.00362615	1.48	0.164	1.32	0.549	-0.933	0.384
PSMD10	B1AJY7	0.696123	0.540759	0.822093	-0.226	-0.356	0.13	-0.194	0.032	0.162
PSMD11	O00231	3.30002e-05	0.803158	4.67289e-05	2.44	0.0928	2.34	0.843	-1.59	0.75
YTHDC1	J3QR07	0.245204	0.102934	0.592894	0.996	1.44	-0.447	0.813	-0.183	-0.63
PSMD13	Q9UNM6	0.00421035	0.123799	0.0803098	1.45	0.673	0.778	0.708	-0.743	0.0349
PSMD14	O00487	0.00505976	0.593675	0.0134587	1.46	0.231	1.23	0.565	-0.899	0.334
PSMD2	Q13200	1.33276e-05	0.961795	1.25315e-05	2.51	-0.0166	2.52	0.83	-1.68	0.847
PSMD3	O43242	0.00186033	0.769255	0.00312273	1.77	0.131	1.64	0.632	-1.13	0.502
PSMD4	P55036	2.92255e-05	0.759194	1.93367e-05	2.07	-0.0959	2.17	0.66	-1.42	0.756
PSMD6	Q15008	3.65088e-05	0.880268	2.96702e-05	2.48	-0.0576	2.53	0.807	-1.67	0.864
PSMD7	P51665	0.498468	0.740835	0.725112	-0.528	-0.256	-0.272	-0.261	0.267	-0.00541
PSMD8	R4GMR5	0.820174	0.207735	0.14438	-0.141	0.81	-0.951	0.223	0.364	-0.587
PSME3	P61289	0.00231157	0.881176	0.00177911	1.57	-0.0611	1.63	0.504	-1.07	0.565
PSMF1	Q5QPM7	0.0229805	0.294909	0.00325626	1.21	-0.503	1.71	0.235	-0.973	0.738
PSMG1	O95456	0.0155589	0.898249	0.0123082	1.1	-0.0504	1.15	0.35	-0.75	0.4
PSPC1	Q8WXF1	6.68891e-05	0.533938	0.000170535	2.71	0.281	2.43	0.996	-1.71	0.715
PTBP1	A0A0U1RRM4	0.00156697	0.783269	0.00253741	2.71	0.184	2.53	0.966	-1.75	0.782
PTCD3	Q96EY7	0.412374	0.539945	0.830342	0.414	0.307	0.106	0.24	-0.173	-0.0668
PTGES3	Q15185	2.52801e-06	0.841928	3.17674e-06	3.35	0.0776	3.27	1.14	-2.2	1.06
PTK7	Q13308	0.020953	0.0671081	0.522742	-1.38	-1.04	-0.339	-0.809	0.574	0.235
PTPN1	P18031	0.461993	0.609202	0.817805	-0.323	-0.223	-0.1	-0.182	0.141	0.041
PUF60	A0A0J9YYL3	1.09863e-05	0.469162	2.88202e-05	2.77	0.274	2.49	1.01	-1.75	0.739
PUM1	H0YEH2	0.802528	0.743205	0.565697	0.125	-0.164	0.288	-0.013	-0.138	0.151
PURA	Q00577	0.153415	0.766747	0.244632	-0.802	-0.159	-0.643	-0.32	0.482	-0.161
PUS7	E7EUH7	0.171734	0.110926	0.791163	-0.804	-0.953	0.149	-0.586	0.218	0.367
PYCR1	P32322	0.00282728	0.137512	0.0484154	1.34	0.561	0.778	0.633	-0.705	0.0721
PYCR2	A0A087WTV6	5.78103e-05	0.21875	0.000403379	2.07	0.429	1.64	0.834	-1.24	0.405
PYGB	P11216	0.882929	0.111593	0.142649	0.0825	0.947	-0.865	0.343	0.261	-0.604
PYGL	P06737	0.0931734	0.487163	0.287022	0.803	0.314	0.489	0.372	-0.43	0.0582
QARS	P47897	0.0011417	0.588485	0.0029502	2.01	0.257	1.75	0.756	-1.25	0.499
QKI	Q96PU8	0.154812	0.201355	0.869143	0.769	0.684	0.0849	0.484	-0.285	-0.2
QRICH1	Q2TAL8	0.00794909	0.654436	0.018099	-1.31	-0.186	-1.12	-0.499	0.811	-0.312
RAB11B	Q15907	0.436335	0.470635	0.952755	0.949	0.878	0.0712	0.609	-0.34	-0.269
RAB14	P61106	0.0396382	0.0507972	0.890237	0.865	0.812	0.0524	0.559	-0.306	-0.253
RAB1A	E7END7	0.0679528	0.84465	0.0479645	0.666	-0.066	0.732	0.2	-0.466	0.266
RAB1B	E9PLD0	6.41719e-07	0.355404	1.73918e-06	3.44	0.329	3.12	1.26	-2.19	0.929
RAB21	Q9UL25	0.383888	0.662871	0.655236	0.35	0.173	0.177	0.175	-0.176	0.00141
RAB5C	P51148	0.00429751	0.420607	0.0190635	1.4	0.328	1.07	0.577	-0.826	0.249
RAB7A	A0A6Q8PGE6	1.24205e-06	0.369906	3.4432e-06	2.99	0.295	2.69	1.09	-1.89	0.8
RABGGTB	Q5T4U8	0.00956792	0.043046	0.41712	-1.42	-1.04	-0.384	-0.822	0.603	0.219
RAC1	P63000	0.0753267	0.426588	0.279365	1.05	0.441	0.607	0.496	-0.552	0.0555
RAD23A	P54725	0.256362	0.642575	0.486535	0.776	0.309	0.467	0.362	-0.414	0.0525
RAD23B	P54727	0.000628724	0.275455	0.00439054	2	0.487	1.51	0.829	-1.17	0.342
RAD50	A0A1W2PQ90	0.00508452	0.837675	0.00737355	1.33	0.08	1.25	0.469	-0.859	0.389
RAE1	E9PQ57	0.00876797	0.425365	0.0384389	1.16	0.303	0.859	0.488	-0.674	0.186
RALA	P11233	0.713092	0.114695	0.208659	0.16	0.725	-0.565	0.295	0.135	-0.43
RALY	Q5QPL9	0.00011945	0.580706	0.000281904	1.74	0.171	1.57	0.638	-1.11	0.467
RAN	B5MDF5	0.000200939	0.708206	0.000363754	3.8	0.268	3.53	1.35	-2.44	1.09
RANBP1	P43487	6.17594e-07	0.965449	6.45333e-07	3.98	0.0174	3.97	1.33	-2.65	1.32
RANBP2	P49792	0.000181897	0.848988	0.000135919	1.94	-0.0688	2.01	0.625	-1.32	0.694
RANBP3	B7Z7F3	0.0565196	0.146966	0.00354539	0.857	-0.628	1.48	0.0764	-0.781	0.704
RANGAP1	P46060	2.98391e-06	0.608642	5.47015e-06	3.05	0.186	2.87	1.08	-1.97	0.894
RAP1B	P61224	0.000427381	0.205508	0.00407248	2.04	0.555	1.49	0.866	-1.18	0.311
RARS	P54136	0.00231921	0.85547	0.00320245	1.7	0.0804	1.62	0.593	-1.1	0.512
RAVER1	A0A087WZ13	0.00015083	0.195425	2.19923e-05	1.76	-0.431	2.19	0.443	-1.32	0.874
RBBP7	Q16576	0.000104298	0.989477	0.000102271	1.92	-0.00441	1.93	0.64	-1.28	0.644
RBM10	P98175	0.136911	0.281001	0.64716	0.626	0.443	0.184	0.356	-0.27	-0.0863
RBM12	Q9NTZ6	0.0207094	0.769643	0.0353535	1.05	0.117	0.935	0.39	-0.662	0.273
RBM14	Q96PK6	5.13814e-06	0.538442	1.10535e-05	3.12	0.242	2.88	1.12	-2	0.88
RBM15	A0A494C001	0.0462406	0.473425	0.16104	0.843	0.279	0.564	0.374	-0.469	0.0952
RBM17	Q5W011	0.059778	0.62001	0.0243026	0.898	-0.218	1.12	0.226	-0.671	0.445
RBM22	Q9NW64	0.147807	0.62165	0.0633318	-0.856	0.279	-1.14	-0.192	0.664	-0.472
RBM25	P49756	0.000512241	0.279061	0.00345885	1.81	0.425	1.38	0.744	-1.06	0.319
RBM26	Q5T8P6	0.0915854	0.534223	0.252963	0.621	0.215	0.405	0.279	-0.342	0.0632
RBM28	Q9NW13	0.664288	0.150558	0.295186	-0.196	-0.677	0.482	-0.291	-0.0955	0.386
RBM34	A2A2V2	0.277585	0.635665	0.131437	0.464	-0.198	0.662	0.0887	-0.375	0.287
RBM39	G3XAC6	5.88177e-05	0.398916	0.000212055	2.09	0.292	1.8	0.795	-1.3	0.503
RBM4	Q9BWF3	0.000283296	0.620527	0.000131045	1.99	-0.194	2.19	0.599	-1.39	0.793
EIF3M	Q7L2H7	0.0524432	0.108561	0.677693	1.6	1.29	0.314	0.962	-0.638	-0.324
RBM5	P52756	0.409787	0.248135	0.72378	-0.433	-0.616	0.183	-0.35	0.0832	0.266
RBM6	E9PGM9	0.0182316	0.9496	0.020469	-1.28	-0.0299	-1.25	-0.436	0.843	-0.407
RBM8A	Q9Y5S9	6.58562e-06	0.304467	2.548e-05	3.51	0.474	3.04	1.33	-2.18	0.855
RBMX	P38159	1.02726e-05	0.602583	5.3835e-06	3.12	-0.22	3.34	0.968	-2.16	1.19
RBX1	P62877	0.03357	0.231419	0.270646	-1.11	-0.578	-0.529	-0.562	0.545	0.0162
RCC1	P18754	7.52778e-07	0.476354	1.61742e-06	3.38	0.251	3.13	1.21	-2.17	0.961
RCC2	Q9P258	0.000572787	0.765282	0.000351997	1.96	-0.126	2.09	0.611	-1.35	0.737
RCL1	Q9Y2P8	0.161335	0.888279	0.12811	-0.873	0.0836	-0.957	-0.263	0.61	-0.347
RCN1	Q15293	0.000970481	0.518611	0.00301142	1.93	0.29	1.64	0.741	-1.19	0.451
RCN2	Q14257	0.00136819	0.148185	0.0209825	1.5	0.55	0.952	0.684	-0.818	0.134
RELA	Q2TAM5	0.0493088	0.610611	0.120216	-1.17	-0.279	-0.896	-0.485	0.69	-0.206
RFC2	P35250	0.000415988	0.321997	0.00231315	1.71	0.356	1.35	0.688	-1.02	0.332
RFC3	P40938	0.0187869	0.909484	0.0152533	-1.19	0.0505	-1.24	-0.381	0.813	-0.432
RHOA	P61586	2.0956e-06	0.88152	1.77592e-06	2.87	-0.0488	2.92	0.941	-1.93	0.989
RIF1	Q5UIP0	0.946442	0.207075	0.229653	-0.0319	-0.621	0.59	-0.218	-0.186	0.404
RNASEH2A	O75792	0.055868	0.999497	0.0558054	-0.759	0.000229	-0.759	-0.253	0.506	-0.253
RNF2	X6RFN3	0.225555	0.422782	0.0578744	0.869	-0.563	1.43	0.102	-0.767	0.665
RNF214	Q8ND24	0.00665153	0.763785	0.00386327	-1.09	0.101	-1.2	-0.331	0.763	-0.432
RNF25	Q96BH1	0.0380867	0.0911732	0.00146172	-0.834	0.655	-1.49	-0.0596	0.775	-0.715
RNF40	O75150	0.000355641	0.533081	0.00100556	1.69	0.215	1.48	0.636	-1.06	0.421
RNH1	P13489	0.00574034	0.152138	0.000428644	1.21	-0.547	1.76	0.222	-0.992	0.769
RNMTL1	Q9HC36	0.891312	0.593538	0.689815	0.0471	0.185	-0.138	0.0774	0.0303	-0.108
RNPEP	A6NKB8	0.1514	0.80669	0.100559	-0.933	0.152	-1.09	-0.261	0.673	-0.412
RNPS1	H3BV80	0.00274815	0.501022	0.00936345	1.5	0.272	1.23	0.59	-0.909	0.318
RPA1	P27694	0.000372242	0.878551	0.000476993	1.75	0.0541	1.69	0.6	-1.15	0.546
RPA2	P15927	0.00813244	0.446113	0.0333728	1.2	0.295	0.908	0.499	-0.704	0.204
RPA3	P35244	0.00278688	0.369513	0.0145927	1.32	0.324	1	0.549	-0.775	0.226
RPAP3	Q9H6T3	0.0481022	0.587055	0.124459	0.886	0.223	0.663	0.37	-0.516	0.147
RPF1	Q9H9Y2	0.00987699	0.827177	0.0147366	-1.6	-0.115	-1.49	-0.572	1.03	-0.457
RPF2	Q9H7B2	0.789368	0.714317	0.920647	0.129	0.177	-0.048	0.102	-0.027	-0.0749
RPL10	X1WI28	0.00312169	0.704634	0.00618351	2.15	0.222	1.92	0.789	-1.36	0.567
RPL10A	P62906	0.000181328	0.811684	0.000263115	3.37	0.149	3.22	1.17	-2.2	1.02
RPL11	P62913	2.1298e-07	0.953983	2.24713e-07	4.18	0.0219	4.16	1.4	-2.78	1.38
RPL13	P26373	0.000733735	0.775816	0.000458193	3.24	-0.205	3.45	1.01	-2.23	1.22
RPL13A	A0A7I2V2L9	2.15454e-06	0.197186	1.0652e-05	3.3	0.506	2.79	1.27	-2.03	0.763
RPL14	E7EPB3	2.02201e-05	0.33079	8.10063e-05	2.93	0.421	2.51	1.12	-1.81	0.695
RPL15	A0A2R8YEM3	0.739798	0.862709	0.873007	0.305	0.158	0.146	0.154	-0.15	-0.004
RPL17	A0A087WXM6	1.47855e-06	0.496827	7.1621e-07	3.82	-0.288	4.1	1.18	-2.64	1.46
RPL18	G3V203	0.124541	0.836987	0.174401	1.98	0.251	1.73	0.744	-1.24	0.493
RPL21	P46778	2.54601e-07	0.189413	9.92158e-07	4.47	0.564	3.9	1.68	-2.79	1.11
RPL22	P35268	5.76558e-06	0.104356	5.60889e-05	3.4	0.744	2.66	1.38	-2.02	0.638
RPL22L1	C9JYQ9	0.451514	0.394866	0.9184	-0.602	-0.683	0.0809	-0.428	0.174	0.255
RPL23	P62829	7.37829e-07	0.761778	1.01214e-06	3.62	0.113	3.51	1.25	-2.38	1.13
RPL24	C9JXB8	0.00131858	0.821869	0.001949	3.3	0.178	3.12	1.16	-2.14	0.982
RPL26	J3QRI7	0.0833253	0.0848765	0.00294317	2.13	-2.11	4.24	0.00405	-2.12	2.12
RPL27	K7ELC7	2.69691e-06	0.83242	2.12322e-06	3.81	-0.0943	3.9	1.24	-2.57	1.33
RPL27A	E9PLL6	3.52845e-05	0.221478	0.000227857	3.25	0.633	2.62	1.3	-1.96	0.662
RPL3	P39023	3.25639e-07	0.829704	4.01166e-07	3.69	0.0751	3.62	1.26	-2.44	1.18
RPL30	E5RI99	3.25543e-06	0.667271	5.41852e-06	3.65	0.188	3.47	1.28	-2.37	1.09
RPL31	P62899	1.53719e-05	0.255364	3.62129e-06	2.98	-0.491	3.48	0.831	-2.15	1.32
RPL32	D3YTB1	0.000527922	0.388382	0.00235541	1.88	0.351	1.53	0.744	-1.14	0.394
RPL35	F2Z388	0.0179891	0.0353738	0.000304102	1.27	-1.1	2.37	0.0578	-1.21	1.15
BRIX1	Q8TDN6	0.117319	0.109112	0.9657	0.997	1.02	-0.0258	0.673	-0.324	-0.35
RPL36	Q9Y3U8	5.23256e-07	0.773528	7.00285e-07	3.46	0.0989	3.36	1.19	-2.28	1.09
RPL38	P63173	0.00165014	0.586002	0.000649912	1.64	-0.222	1.86	0.471	-1.16	0.694
RPL4	P36578	0.00430404	0.963363	0.00396348	2.93	-0.0385	2.97	0.965	-1.97	1
RPL5	A0A2R8Y6J3	0.000132983	0.86335	0.000172943	2.78	0.0856	2.69	0.955	-1.82	0.869
RPL6	Q02878	0.000391133	0.526505	0.000143562	3.57	-0.466	4.04	1.04	-2.54	1.5
RPL7	P18124	0.0397238	0.976731	0.0376846	2.39	-0.0306	2.42	0.787	-1.61	0.818
RPL7A	P62424	0.00421042	0.521404	0.0136634	2.02	0.372	1.65	0.797	-1.22	0.425
RPL8	P62917	1.30453e-06	0.516702	6.57485e-07	3.66	-0.26	3.92	1.13	-2.52	1.39
RPL9	P32969	0.0253723	0.972947	0.0269918	1.5	0.0202	1.48	0.507	-0.994	0.487
RPLP0	P05388	0.0245244	0.71121	0.0480692	1.95	0.285	1.67	0.746	-1.21	0.461
RPLP2	P05387	0.000101581	0.126127	1.09842e-05	2.62	-0.735	3.36	0.629	-1.99	1.36
RPN1	P04843	1.2111e-05	0.644247	2.22279e-05	3.38	0.215	3.17	1.2	-2.18	0.984
RPN2	P04844	0.0493384	0.283071	0.303482	1.33	0.677	0.648	0.668	-0.658	-0.00983
RPRD1A	A0A0C4DGQ6	0.000379564	0.537222	0.00106536	1.63	0.207	1.43	0.613	-1.02	0.407
RPRD1B	Q9NQG5	0.00860874	0.866721	0.00634218	1.2	-0.0648	1.27	0.379	-0.823	0.444
RPRD2	Q5VT52	0.781253	0.950674	0.82892	0.11	0.0245	0.0855	0.0448	-0.0651	0.0203
RPS10	P46783	8.93406e-07	0.220159	2.5376e-07	4.08	-0.542	4.62	1.18	-2.9	1.72
RPS12	P25398	2.85301e-06	0.986566	2.90858e-06	4.73	0.00936	4.72	1.58	-3.15	1.57
RPS13	P62277	4.72439e-05	0.556015	0.00011196	2.8	0.264	2.53	1.02	-1.78	0.756
RPS14	P62263	3.5857e-07	0.860833	3.02918e-07	4.67	-0.0782	4.75	1.53	-3.14	1.61
RPS15	K7EJ78	0.000103218	0.804137	7.16428e-05	2.86	-0.124	2.99	0.914	-1.95	1.04
RPS15A	P62244	3.10186e-07	0.511203	5.95434e-07	3.6	0.225	3.37	1.27	-2.32	1.05
RPS16	P62249	0.0214571	0.72074	0.0411868	1.95	0.267	1.68	0.739	-1.21	0.472
RPS17	H3BNC9	6.49733e-06	0.305586	1.91419e-06	3.39	-0.456	3.84	0.978	-2.41	1.43
RPS18	P62269	9.38477e-07	0.322341	2.84488e-06	3.51	0.374	3.14	1.3	-2.22	0.922
RPS19	P39019	2.08722e-06	0.699575	1.36422e-06	3.2	-0.141	3.34	1.02	-2.18	1.16
RPS2	P15880	1.85753e-06	0.381117	5.19046e-06	3.39	0.34	3.05	1.24	-2.15	0.904
RPS20	P60866	2.16109e-06	0.627876	3.77597e-06	4.49	0.25	4.24	1.58	-2.91	1.33
RPS21	Q8WVC2	2.26869e-05	0.11946	2.93179e-06	2.7	-0.652	3.35	0.682	-2.02	1.33
RPS24	E7ETK0	5.68081e-05	0.449801	0.000177136	2.16	0.269	1.89	0.811	-1.35	0.542
RPS25	P62851	5.05607e-05	0.440679	0.000160094	3.16	0.395	2.76	1.18	-1.97	0.789
RPS26	P62854	0.000251408	0.654757	0.000517577	2.53	0.219	2.31	0.915	-1.61	0.696
RPS27	P42677	2.06661e-05	0.140596	0.000192286	2.65	0.597	2.06	1.08	-1.57	0.487
RPS28	P62857	0.0721595	0.059296	0.0017763	2.5	-2.64	5.14	-0.0477	-2.54	2.59
RPS3	P23396	0.00138347	0.669368	0.00292967	2.99	0.309	2.68	1.1	-1.89	0.79
RPS3A	P61247	0.00082792	0.683872	0.000421461	3.09	-0.284	3.37	0.934	-2.15	1.22
RPS4X	P62701	0.00187162	0.664704	0.00404501	2.62	0.287	2.33	0.968	-1.65	0.681
RPS5	M0R0F0	0.0360493	0.972907	0.0383337	2.72	0.0396	2.68	0.921	-1.8	0.881
RPS6	P62753	9.16897e-07	0.190392	4.16897e-06	3.77	0.539	3.23	1.44	-2.34	0.898
RPS7	P62081	0.0523253	0.564347	0.0182321	1.75	-0.478	2.23	0.424	-1.33	0.902
RPS8	P62241	0.000714216	0.748318	0.00123048	3.33	0.236	3.09	1.19	-2.14	0.953
RPS9	P46781	0.000105138	0.284472	0.000591793	2.62	0.501	2.12	1.04	-1.58	0.539
RPSA	C9J9K3	3.07265e-07	0.839212	3.73685e-07	4.37	0.0834	4.28	1.48	-2.88	1.4
RQCD1	F8WBZ6	0.0349836	0.632624	0.0145423	-0.935	0.191	-1.13	-0.248	0.687	-0.439
RRBP1	Q9P2E9	0.0257433	0.721956	0.0133943	0.91	-0.129	1.04	0.26	-0.65	0.39
RRM1	P23921	0.460183	0.978833	0.475859	-0.286	-0.0102	-0.276	-0.0988	0.188	-0.0887
RRP1	P56182	0.00932308	0.230601	0.00103434	1.17	-0.47	1.64	0.232	-0.934	0.702
RRP12	Q5JTH9	0.361111	0.80308	0.25222	0.367	-0.0984	0.465	0.0895	-0.277	0.188
RRP15	Q9Y3B9	0.00458856	0.870827	0.00342793	1.15	-0.0541	1.21	0.366	-0.786	0.42
RRP7A	Q9Y3A4	0.0613955	0.978501	0.0643899	-1.01	-0.0133	-0.994	-0.34	0.667	-0.327
RRP8	O43159	0.00217024	0.510368	0.0071369	-1.51	-0.259	-1.25	-0.591	0.922	-0.332
RRS1	Q15050	0.0262568	0.661578	0.01174	0.974	-0.171	1.15	0.268	-0.706	0.439
RSL1D1	J3QSV6	0.00329948	0.211938	0.0347965	1.33	0.471	0.855	0.599	-0.727	0.128
RTCA	O00442	0.189487	0.166106	0.934159	0.872	0.925	-0.0527	0.599	-0.273	-0.326
RTCB	Q9Y3I0	0.00465573	0.926652	0.00549724	2.37	0.0631	2.31	0.811	-1.56	0.748
RTN4	Q9NQC3	2.75286e-05	0.20794	0.000183235	2.43	0.475	1.95	0.968	-1.46	0.493
RUVBL1	Q9Y265	3.12804e-06	0.568068	6.18206e-06	3.2	0.219	2.99	1.14	-2.06	0.922
RUVBL2	Q9Y230	6.2074e-06	0.788999	8.63582e-06	2.72	0.0931	2.63	0.939	-1.79	0.846
SACM1L	A0A5F9ZHN7	0.00498353	0.0826911	0.140624	-1.37	-0.748	-0.622	-0.706	0.664	0.0419
SAE1	M0QZS6	0.0151766	0.800896	0.0240982	1.18	0.106	1.07	0.429	-0.752	0.323
SAFB	Q15424	4.19931e-07	0.439704	9.28943e-07	3.53	0.268	3.26	1.27	-2.27	0.999
SARNP	P82979	6.32145e-05	0.651425	3.33504e-05	2.55	-0.19	2.74	0.788	-1.77	0.978
SARS	Q5T5C7	4.37943e-05	0.53938	0.000107336	2.49	0.243	2.25	0.912	-1.58	0.669
SART1	O43290	0.08957	0.683223	0.043457	0.636	-0.143	0.779	0.164	-0.471	0.307
SART3	A0A499FI31	0.00551905	0.882615	0.00422897	1.22	-0.0534	1.27	0.387	-0.828	0.441
SCAF1	Q9H7N4	0.00055362	0.540504	0.00157204	-2.82	-0.372	-2.45	-1.06	1.76	-0.693
SCAF4	O95104	0.434093	0.830117	0.565746	0.284	0.0768	0.207	0.12	-0.164	0.0434
SCAF8	A0A0A0MT33	0.515666	0.825609	0.38876	-0.444	0.149	-0.593	-0.0983	0.346	-0.247
SCAMP1	O15126	0.932082	0.87409	0.807649	0.0331	-0.0616	0.0947	-0.00949	-0.0426	0.0521
SCAMP3	O14828	0.108592	0.644717	0.0483067	0.696	-0.189	0.885	0.169	-0.527	0.358
SCARB2	A0A1W2PPX5	0.515089	0.790271	0.364882	0.251	-0.102	0.353	0.0498	-0.202	0.152
SCFD1	Q8WVM8	0.00356031	0.464201	0.0136681	1.22	0.251	0.969	0.49	-0.729	0.239
SCP2	P22307	0.426686	0.870343	0.342285	0.303	-0.0613	0.364	0.0805	-0.222	0.142
SCRIB	A0A0G2JMS7	0.31939	0.169668	0.677861	-0.696	-0.981	0.285	-0.559	0.137	0.422
SCRN1	Q12765	0.0347408	0.839553	0.0240213	-0.947	0.0815	-1.03	-0.288	0.658	-0.37
SDHA	D6RFM5	0.00031391	0.276287	0.00204918	2.07	0.461	1.61	0.844	-1.23	0.384
SDHB	P21912	0.00161774	0.275768	0.012066	1.47	0.407	1.06	0.626	-0.844	0.219
SEC13	P55735	0.000157319	0.942683	0.000140992	2.03	-0.0266	2.05	0.666	-1.36	0.693
SEC16A	A0A8I5KPG1	0.0548181	0.589169	0.0204716	-0.802	0.208	-1.01	-0.198	0.604	-0.406
SEC23A	F5H365	0.115216	0.841405	0.160389	-0.64	-0.0767	-0.563	-0.239	0.401	-0.162
SEC23IP	Q9Y6Y8	0.741012	0.918695	0.666054	-0.219	0.0674	-0.286	-0.0504	0.168	-0.118
SEC24C	P53992	0.0818594	0.645294	0.177331	-1.22	-0.301	-0.917	-0.506	0.712	-0.205
SEPHS1	P49903	0.259103	0.849823	0.193823	-0.453	0.0738	-0.526	-0.126	0.326	-0.2
SEPT11	D6RGI3	1.54299e-05	0.905614	1.32324e-05	2.59	-0.0432	2.64	0.851	-1.74	0.894
SEPT2	Q15019	5.24602e-06	0.463764	1.31984e-05	2.61	0.242	2.37	0.95	-1.66	0.708
SEPT7	E7ES33	0.000293129	0.77748	0.000462326	1.77	0.0985	1.67	0.622	-1.15	0.524
SEPT9	Q9UHD8	0.589471	0.905179	0.672748	0.22	0.0482	0.172	0.0893	-0.13	0.0411
SERBP1	Q8NC51	2.43374e-06	0.704729	1.59472e-06	3.56	-0.156	3.71	1.13	-2.42	1.29
SERPINH1	P50454	8.09853e-05	0.468334	0.00024687	2.43	0.302	2.13	0.911	-1.52	0.61
SET	A0A8I5KS71	0.233953	0.109685	0.0120637	1.1	-1.52	2.62	-0.14	-1.24	1.38
SF1	Q15637	0.000733527	0.752339	0.00125313	1.83	0.128	1.7	0.652	-1.18	0.524
SF3A1	Q15459	4.15193e-05	0.693473	2.41262e-05	2.43	-0.15	2.58	0.759	-1.67	0.909
SF3A2	Q15428	0.879707	0.541376	0.643814	-0.124	-0.505	0.381	-0.21	-0.0856	0.295
SF3A3	Q12874	1.9583e-05	0.907593	1.68036e-05	2.83	-0.0473	2.87	0.926	-1.9	0.973
SF3B1	O75533	0.000931433	0.365794	0.00467576	2.12	0.448	1.68	0.857	-1.27	0.409
SF3B2	Q13435	0.000167701	0.932898	0.00014744	2.62	-0.0405	2.66	0.859	-1.76	0.899
SF3B3	Q15393	0.000152251	0.195742	0.00135759	2.41	0.589	1.82	0.998	-1.41	0.409
SF3B4	Q15427	0.482747	0.56484	0.896672	0.503	0.411	0.092	0.305	-0.198	-0.106
SF3B6	Q9Y3B4	5.80666e-05	0.906897	4.91576e-05	2.01	-0.0381	2.04	0.656	-1.35	0.694
SFPQ	A0A8Q3WMA7	0.0842345	0.971891	0.0895225	0.701	0.0133	0.688	0.238	-0.463	0.225
SFXN1	Q9H9B4	1.49555e-05	0.321792	5.97511e-05	2.27	0.322	1.95	0.863	-1.4	0.541
SGTA	A0A7I2V697	0.00166514	0.697656	0.000854693	1.59	-0.154	1.75	0.48	-1.11	0.634
SH3GL1	Q99961	0.000262361	0.98309	0.00025374	2.13	-0.00876	2.14	0.707	-1.42	0.715
SH3GLB1	A0A087WW40	0.175659	0.810318	0.118463	0.643	-0.109	0.752	0.178	-0.465	0.287
SH3PXD2B	A1X283	0.0123176	0.681526	0.00581253	-1.29	0.181	-1.47	-0.368	0.918	-0.55
SHMT2	P34897	0.000698662	0.435767	0.00272298	2.72	0.473	2.25	1.07	-1.66	0.592
SIN3A	Q96ST3	0.313027	0.669082	0.162631	-0.387	0.161	-0.547	-0.0753	0.311	-0.236
SKIV2L2	P42285	0.000997228	0.422657	0.00414026	1.75	0.329	1.42	0.693	-1.06	0.364
SLC12A2	G3XAL9	0.126385	0.964856	0.117402	-0.533	0.0145	-0.548	-0.173	0.36	-0.187
SLC16A1	P53985	3.6369e-05	0.754923	5.64908e-05	2.44	0.118	2.32	0.854	-1.59	0.736
SLC1A5	Q15758	8.13098e-06	0.907384	7.04258e-06	3.39	-0.0517	3.44	1.11	-2.28	1.16
ATP5C1	P36542	0.0614656	0.111843	0.730375	1.43	1.18	0.242	0.87	-0.556	-0.314
SLC25A3	F8VVM2	9.75226e-07	0.086216	7.97439e-06	3.58	0.695	2.88	1.42	-2.15	0.73
SLC25A5	P05141	1.11445e-06	0.624721	1.90064e-06	4.29	0.225	4.06	1.5	-2.78	1.28
SLC25A6	P12236	5.92012e-06	0.681117	9.85667e-06	3.25	0.17	3.08	1.14	-2.11	0.971
SLC4A1AP	A0A8Q3WKX1	0.441585	0.172242	0.521864	-0.479	-0.875	0.397	-0.451	0.0273	0.424
SLC7A5	Q01650	0.848539	0.876123	0.971943	-0.132	-0.108	-0.0243	-0.0799	0.0521	0.0278
SLIRP	Q9GZT3	0.0012168	0.0763044	5.9992e-05	1.59	-0.722	2.32	0.29	-1.3	1.01
SLK	Q9H2G2	0.189074	0.394089	0.0429654	0.554	-0.351	0.905	0.0677	-0.486	0.419
SLTM	Q9NWH9	0.0173978	0.659477	0.0389866	0.973	0.158	0.815	0.377	-0.596	0.219
SMAP2	Q8WU79	0.00265415	0.771968	0.00445566	-1.72	-0.132	-1.58	-0.616	1.1	-0.484
SMARCA5	O60264	0.000165441	0.826347	0.000232548	1.82	0.0734	1.75	0.631	-1.19	0.558
SMARCB1	A0A2R8YEE8	0.0456527	0.0648311	0.843994	-0.922	-0.84	-0.0825	-0.587	0.335	0.252
SMARCC1	Q92922	0.373086	0.876331	0.299945	0.381	-0.0654	0.446	0.105	-0.276	0.171
SMARCC2	F8VXC8	0.63142	0.538869	0.890538	0.17	0.218	-0.0484	0.129	-0.0404	-0.0888
SMARCE1	A0A2R8Y765	0.0159261	0.660399	0.007108	0.909	-0.144	1.05	0.255	-0.654	0.399
SMC1A	G8JLG1	0.000271335	0.781178	0.000175758	1.98	-0.107	2.09	0.624	-1.36	0.732
SMC2	O95347	0.000122897	0.53024	0.000328489	2.18	0.245	1.93	0.808	-1.37	0.563
SMC3	Q9UQE7	7.98386e-05	0.725711	0.000134794	2.24	0.133	2.11	0.792	-1.45	0.659
SMC4	Q9NTJ3	0.0040534	0.774087	0.0024303	4.41	-0.359	4.77	1.35	-3.06	1.71
SMN1	A0A1W2PRV5	0.00842872	0.732776	0.00453163	1	-0.11	1.11	0.298	-0.706	0.408
SMU1	Q2TAY7	0.15679	0.605604	0.344388	0.631	0.221	0.41	0.284	-0.347	0.0632
SNAP29	C9JAF7	0.137428	0.160322	0.924899	-0.882	-0.829	-0.0531	-0.57	0.312	0.259
SND1	Q7KZF4	9.1724e-05	0.632153	4.58131e-05	2.38	-0.196	2.58	0.728	-1.65	0.924
SNRNP200	O75643	0.000401521	0.417295	0.00159818	1.85	0.311	1.53	0.719	-1.13	0.408
SNRPA	M0R268	0.000189804	0.389486	0.000778747	2.32	0.379	1.94	0.898	-1.42	0.52
SNRPA1	P09661	1.24757e-05	0.482963	3.20011e-05	2.58	0.252	2.33	0.945	-1.64	0.693
SNRPC	A0A0A0MRR7	0.758511	0.878163	0.877097	0.307	0.153	0.154	0.153	-0.154	0.000449
SNRPD1	P62314	0.0494367	0.571069	0.132837	2.67	0.707	1.97	1.13	-1.55	0.42
SNRPD2	P62316	5.26845e-06	0.287561	1.51103e-06	3.1	-0.424	3.52	0.891	-2.2	1.31
SNRPD3	P62318	2.07368e-06	0.132973	1.39354e-05	3.42	0.616	2.8	1.34	-2.07	0.727
SNRPE	P62304	1.85471e-05	0.298831	4.86514e-06	2.7	-0.412	3.11	0.763	-1.94	1.18
SNRPN	J3QLE5	0.120105	0.629363	0.0517	-0.86	0.254	-1.11	-0.202	0.658	-0.456
SNW1	Q13573	6.73757e-07	0.759268	4.94557e-07	2.99	-0.0934	3.09	0.967	-2.03	1.06
SNX12	A0A087X0R6	0.462102	0.474191	0.983679	0.264	0.257	0.00726	0.174	-0.0906	-0.0833
SNX2	O60749	0.000406908	0.242496	6.41993e-05	1.83	-0.452	2.28	0.458	-1.37	0.91
SNX27	A0A2R8Y871	0.110118	0.406859	0.400213	-1.07	-0.531	-0.539	-0.534	0.536	-0.0026
SNX3	O60493	0.275213	0.401813	0.06833	0.453	-0.344	0.797	0.0363	-0.417	0.38
SNX5	Q9Y5X3	0.986485	0.185871	0.180944	0.0122	-0.995	1.01	-0.328	-0.34	0.667
SNX6	Q9UNH7	0.0208603	0.27853	0.148533	-1.36	-0.577	-0.786	-0.647	0.716	-0.0698
SNX9	A0A7P0T8Z7	0.0179572	0.284126	0.126888	-1.28	-0.518	-0.76	-0.599	0.679	-0.0805
SOAT1	B1APM4	0.0221653	0.842945	0.0318227	-1.25	-0.0956	-1.16	-0.45	0.804	-0.354
PSMD12	O00232	0.0874155	0.115669	0.869654	1.27	1.15	0.113	0.806	-0.46	-0.346
SON	P18583	0.0198786	0.885523	0.0258673	1.21	0.0656	1.15	0.425	-0.785	0.36
PSMB5	P28074	0.817148	0.11779	0.07926	-0.153	1.1	-1.25	0.314	0.467	-0.781
SPAG9	O60271	0.934459	0.409077	0.366234	0.0353	-0.36	0.396	-0.108	-0.144	0.252
SPG20	Q8N0X7	0.369732	0.513696	0.135622	0.387	-0.279	0.666	0.0359	-0.351	0.315
SPTBN1	Q01082	0.000150215	0.638744	0.000313573	2.13	0.183	1.95	0.771	-1.36	0.589
SPTBN2	A0A087WYQ1	0.0194468	0.15474	0.253543	-1.16	-0.65	-0.512	-0.604	0.558	0.0458
SRI	C9J0K6	0.813555	0.965369	0.7802	0.11	-0.0202	0.13	0.0298	-0.0799	0.05
SRM	P19623	0.000189737	0.989068	0.00018576	1.79	-0.00458	1.79	0.595	-1.19	0.6
SRP68	Q9UHB9	0.396249	0.44086	0.120584	-0.502	0.455	-0.957	-0.0158	0.486	-0.471
SRP72	O76094	0.00975439	0.893563	0.0124611	1.43	0.0629	1.37	0.499	-0.934	0.436
SRP9	P49458	0.00016004	0.772802	0.000250745	2.14	0.113	2.03	0.751	-1.39	0.637
SRPK1	H3BLV9	0.0349131	0.720051	0.0181196	0.955	-0.146	1.1	0.27	-0.686	0.416
SRPR	P08240	0.453783	0.660459	0.751179	-0.347	-0.202	-0.145	-0.183	0.164	0.0188
SRPRB	Q9Y5M8	0.00920517	0.193994	0.104816	1.34	0.587	0.75	0.642	-0.696	0.0544
SRRM1	A9Z1X7	0.383992	0.230849	0.0522664	-0.35	0.49	-0.84	0.0466	0.397	-0.443
SRRM2	Q9UQ35	5.67784e-05	0.631014	0.000115142	2.32	0.181	2.14	0.833	-1.48	0.651
SRRT	Q9BXP5	0.000304279	0.932486	0.000348402	1.81	0.0303	1.78	0.613	-1.19	0.582
SRSF1	J3KTL2	1.32868e-06	0.617556	2.31027e-06	3.28	0.179	3.1	1.15	-2.13	0.975
SRSF10	Q5JRI1	0.304713	0.667042	0.538729	0.919	0.377	0.542	0.432	-0.487	0.0548
SRSF11	Q05519	0.000182531	0.946706	0.000202437	1.89	0.0235	1.87	0.639	-1.26	0.616
SRSF2	J3QL05	0.518462	0.454437	0.915693	0.607	0.705	-0.0985	0.437	-0.169	-0.268
SRSF4	A0A0D9SEM4	0.773102	0.179533	0.279364	-0.15	-0.729	0.579	-0.293	-0.143	0.436
SRSF5	Q13243	0.967046	0.921819	0.889122	-0.0411	0.0977	-0.139	0.0189	0.06	-0.0788
SRSF6	A0A590UJK4	2.13546e-07	0.783573	2.76375e-07	4.2	0.105	4.09	1.43	-2.76	1.33
SRSF7	A0A0B4J1Z1	3.56169e-06	0.821611	2.74535e-06	3.81	-0.103	3.91	1.23	-2.57	1.34
SRSF9	Q13242	2.09793e-06	0.926928	1.89433e-06	3.47	-0.0362	3.5	1.14	-2.32	1.18
SSB	P05455	7.75366e-06	0.701844	4.8615e-06	3.42	-0.171	3.59	1.08	-2.33	1.25
SSBP1	Q04837	2.5775e-05	0.161094	0.000218164	2.86	0.624	2.24	1.16	-1.7	0.538
SSR1	C9J3L8	0.371235	0.312741	0.071953	-0.427	0.485	-0.912	0.0192	0.446	-0.465
TNPO1	Q92973	0.0782186	0.118555	0.808299	1.19	1.04	0.152	0.742	-0.447	-0.295
SSRP1	Q08945	2.52209e-07	0.744358	3.4434e-07	3.37	0.102	3.27	1.16	-2.21	1.06
SSSCA1	O60232	0.25085	0.886848	0.201719	0.479	-0.0576	0.537	0.14	-0.339	0.198
ST13	P50502	8.22357e-07	0.936879	7.57758e-07	3.38	-0.0278	3.41	1.12	-2.26	1.15
STAM	Q92783	0.461486	0.648556	0.773861	-0.268	-0.165	-0.104	-0.144	0.124	0.0204
STAU1	O95793	0.0496621	0.605787	0.0193449	0.75	-0.181	0.931	0.19	-0.56	0.371
STIM1	Q13586	0.00436638	0.342847	0.0255441	-1.4	-0.389	-1.01	-0.597	0.805	-0.208
STOML2	Q9UJZ1	1.28273e-05	0.224016	7.17274e-05	2.95	0.512	2.44	1.15	-1.8	0.643
STRAP	Q9Y3F4	9.9409e-06	0.635112	1.83935e-05	2.36	0.151	2.21	0.839	-1.53	0.687
GRHPR	Q9UBQ7	0.114383	0.118747	0.982233	1.12	1.1	0.0148	0.738	-0.377	-0.362
STUB1	Q9UNE7	0.000417093	0.796006	0.000275497	1.91	-0.102	2.01	0.602	-1.31	0.703
STX12	B1AJQ6	0.721896	0.934752	0.783608	0.126	0.0289	0.0973	0.0517	-0.0745	0.0228
SUCLA2	A0A2R8YDQ9	0.227631	0.208797	0.955295	0.475	0.496	-0.0213	0.324	-0.151	-0.172
UBE2I	P63279	0.239792	0.134721	0.71729	1.15	1.49	-0.343	0.879	-0.268	-0.611
SUCLG2	Q96I99	0.0729057	0.345502	0.340239	0.628	0.312	0.316	0.313	-0.314	0.00119
SUGT1	Q9Y2Z0	7.08176e-05	0.332499	0.000320434	2.74	0.451	2.29	1.06	-1.68	0.612
SUPT16H	Q9Y5B9	8.97782e-06	0.801813	1.2342e-05	2.73	0.091	2.64	0.941	-1.79	0.85
SUPT5H	O00267	0.964736	0.940312	0.905226	-0.0183	0.0311	-0.0494	0.00424	0.0226	-0.0268
SUPT6H	Q7KZ85	0.067857	0.821902	0.045448	0.779	-0.0887	0.868	0.23	-0.549	0.319
SURF6	O75683	0.155766	0.274623	0.0216206	-0.894	0.674	-1.57	-0.0731	0.821	-0.747
SYMPK	Q92797	0.00844795	0.776756	0.0142041	1.45	0.132	1.32	0.528	-0.925	0.396
TACO1	A0A804HJB7	0.00569508	0.360183	0.0313049	-1.3	-0.363	-0.938	-0.555	0.746	-0.192
TAF15	Q92804	0.656528	0.116032	0.053382	0.307	-1.14	1.45	-0.279	-0.586	0.865
TAF9	A0A087WY94	0.269086	0.19345	0.0270032	0.361	-0.43	0.791	-0.0229	-0.384	0.407
TALDO1	P37837	1.48817e-05	0.410598	4.61406e-05	2.92	0.342	2.58	1.09	-1.83	0.746
TARDBP	Q13148	4.81196e-05	0.975509	4.60792e-05	2.77	-0.0135	2.79	0.92	-1.85	0.934
TARS	P26639	1.61342e-05	0.795432	2.27515e-05	2.81	0.103	2.71	0.972	-1.84	0.869
TBC1D15	Q8TC07	0.037771	0.359302	0.188091	-1.13	-0.459	-0.673	-0.53	0.601	-0.0714
TBC1D4	O60343	0.436607	0.754421	0.636141	-0.508	-0.202	-0.306	-0.237	0.272	-0.0348
TBCA	E5RIW3	0.051373	0.352599	0.00912431	0.898	-0.399	1.3	0.166	-0.732	0.565
TBCB	A0A494C0X0	0.999268	0.436728	0.437247	0.00033	0.283	-0.283	0.0946	0.0943	-0.189
TBCE	Q15813	0.178544	0.0432344	0.415356	-0.611	-0.971	0.36	-0.527	0.0837	0.444
TBL3	J3KNP2	2.54944e-06	0.0870737	2.46985e-05	3.2	0.682	2.51	1.29	-1.9	0.611
TCEA1	A0A1W2PRL9	0.728304	0.265619	0.154404	-0.2	0.658	-0.857	0.153	0.352	-0.505
TCEB1	E5RHG8	0.0119879	0.859491	0.0165843	1.02	0.0615	0.958	0.36	-0.659	0.299
TCEB2	Q15370	0.198245	0.497542	0.5182	0.717	0.368	0.35	0.362	-0.356	-0.00594
TCERG1	O14776	0.0125319	0.743757	0.0228388	1.15	0.129	1.02	0.426	-0.723	0.297
TCF25	Q9BQ70	0.605254	0.919219	0.676699	-0.367	-0.0716	-0.296	-0.146	0.221	-0.0747
TCOF1	Q13428	2.83688e-05	0.791841	4.08522e-05	2.04	0.081	1.96	0.708	-1.33	0.627
TCP1	P17987	0.0314661	0.138319	0.405494	0.736	0.477	0.258	0.404	-0.331	-0.073
TECR	M0R2N5	0.346321	0.137035	0.0252034	-0.439	0.716	-1.16	0.0923	0.532	-0.624
TERF2IP	Q9NYB0	0.312657	0.0757376	0.386362	0.525	0.972	-0.447	0.499	-0.0258	-0.473
TFAM	Q00059	0.000187483	0.965215	0.000175284	1.79	-0.0145	1.8	0.591	-1.2	0.606
TFG	A0A6Q8PFC4	0.00394119	0.254051	0.0335812	1.31	0.435	0.878	0.583	-0.73	0.147
TFRC	A0A8V8TM41	0.000526252	0.0906485	0.0126677	1.67	0.641	1.03	0.77	-0.899	0.129
THOC1	Q96FV9	0.154902	0.409572	0.516754	-0.445	-0.25	-0.195	-0.232	0.214	0.0182
THOC2	Q8NI27	0.0760774	0.571117	0.0273666	-1.06	0.316	-1.37	-0.248	0.811	-0.563
THOC3	D6RGZ2	0.672725	0.154802	0.0755627	-0.21	0.739	-0.95	0.176	0.387	-0.563
THRAP3	A0A3B3ITZ9	0.0015654	0.719478	0.00294492	1.9	0.168	1.73	0.689	-1.21	0.521
THUMPD1	Q9NXG2	0.476501	0.988631	0.468034	-0.316	0.00626	-0.323	-0.103	0.213	-0.11
THUMPD3	Q9BV44	0.33658	0.539457	0.129604	-0.435	0.274	-0.709	-0.0536	0.381	-0.328
TIA1	C9JTN7	0.789406	0.667318	0.869675	0.106	0.171	-0.065	0.0923	-0.0136	-0.0786
TIMM23	O14925	0.0148607	0.590952	0.00553869	-1.3	0.249	-1.54	-0.349	0.947	-0.598
TIMM44	O43615	0.000485844	0.464479	0.00169589	1.97	0.306	1.67	0.759	-1.21	0.453
TIMM50	Q3ZCQ8	0.00303161	0.408515	0.013882	1.55	0.353	1.2	0.635	-0.917	0.282
TIPRL	O75663	0.942973	0.606999	0.657064	0.0226	0.163	-0.141	0.062	0.0394	-0.101
TJP1	A0A0G2JNH2	0.0346321	0.235251	0.273202	-1.11	-0.581	-0.533	-0.565	0.549	0.0158
TKT	P29401	4.9668e-07	0.908167	4.43072e-07	4.52	-0.0514	4.57	1.49	-3.03	1.54
TLN1	Q9Y490	3.15599e-05	0.543125	1.39403e-05	2.45	-0.228	2.68	0.74	-1.71	0.968
TMED10	P49755	0.0493054	0.534031	0.145511	0.918	0.267	0.651	0.395	-0.523	0.128
TMED5	Q9Y3A6	0.273166	0.240687	0.0355855	-0.604	0.65	-1.25	0.0152	0.619	-0.635
TMED9	Q9BVK6	7.65936e-05	0.327514	0.000355367	1.97	0.33	1.64	0.765	-1.2	0.435
TMOD3	Q9NYL9	0.385976	0.110933	0.0231203	0.316	-0.607	0.924	-0.097	-0.413	0.51
TMPO	P42166	1.38312e-06	0.693433	2.13713e-06	4.18	0.181	4	1.46	-2.73	1.27
TMPO.1	P42167	0.000251801	0.39625	0.00103451	2.53	0.421	2.11	0.983	-1.54	0.562
TMX1	Q9H3N1	0.000463609	0.797863	0.000707747	2.08	0.111	1.97	0.729	-1.35	0.618
SORD	A0A6I8PIS1	0.0353576	0.14068	0.435224	1.61	1.07	0.545	0.894	-0.719	-0.174
TOM1	O60784	0.334243	0.735526	0.52075	0.351	0.12	0.23	0.157	-0.194	0.0367
TOMM22	Q9NS69	0.00499872	0.405806	0.0233622	1.33	0.328	0.998	0.551	-0.775	0.223
TOMM34	Q15785	0.0410372	0.667172	0.0186914	1.01	-0.193	1.2	0.273	-0.738	0.466
TOMM40	O96008	0.00287532	0.305714	0.019315	1.56	0.44	1.12	0.667	-0.894	0.227
TOMM70A	O94826	0.00217836	0.201773	0.0240416	1.38	0.471	0.907	0.616	-0.762	0.145
TOP1	P11387	3.56047e-06	0.752905	5.17002e-06	2.95	0.112	2.83	1.02	-1.93	0.907
TOP2A	P11388	0.0188151	0.976988	0.0178468	0.913	-0.0098	0.923	0.301	-0.612	0.311
TOP2B	Q02880	0.0601531	0.821927	0.0401948	0.932	-0.103	1.03	0.277	-0.656	0.379
TOR1AIP1	J3KN66	0.180059	0.121458	0.809833	0.833	0.976	-0.143	0.603	-0.23	-0.373
TOR1AIP2	Q8NFQ8	0.00268756	0.156954	0.0397669	-1.44	-0.57	-0.874	-0.671	0.773	-0.102
TP53	P04637	0.217869	0.10824	0.667755	-0.645	-0.862	0.218	-0.502	0.142	0.36
TP53BP1	A6NNK5	0.0700488	0.51617	0.208824	-0.959	-0.321	-0.638	-0.427	0.532	-0.106
TP53RK	Q5JZ02	0.259447	0.855409	0.196283	-0.508	0.0796	-0.587	-0.143	0.365	-0.222
TPD52L2	O43399	0.842097	0.750286	0.606422	0.083	-0.133	0.216	-0.0166	-0.0996	0.116
TPI1	P60174	3.47752e-05	0.923784	3.04874e-05	4.84	-0.0711	4.91	1.59	-3.25	1.66
TPM3	A0A087WWU8	2.56759e-06	0.15097	5.15723e-07	3.02	-0.529	3.54	0.829	-2.19	1.36
TPP1	A0A2R8YGD1	0.0615227	0.525797	0.0193168	-0.893	0.281	-1.17	-0.204	0.689	-0.485
TPR	P12270	3.44002e-05	0.574752	1.60995e-05	2.77	-0.24	3.01	0.844	-1.93	1.08
TPT1	Q5W0H4	7.13323e-05	0.537061	0.000181234	2.22	0.23	1.99	0.816	-1.4	0.586
TRAP1	Q12931	0.00863986	0.408205	0.040088	1.91	0.516	1.4	0.809	-1.1	0.293
TRIM24	O15164	0.00600602	0.727645	0.0113503	-1.53	-0.161	-1.37	-0.563	0.964	-0.402
TRIM33	Q9UPN9	0.0100308	0.18367	0.120305	-1.8	-0.821	-0.974	-0.872	0.923	-0.0511
TRIP12	A0A6Q8PHK0	0.0219462	0.820829	0.0331806	-1.22	-0.106	-1.12	-0.443	0.779	-0.337
TRIP6	Q15654	0.469038	0.568232	0.874525	-0.246	-0.193	-0.0531	-0.146	0.0998	0.0467
TRMT1	Q9NXH9	0.778688	0.230374	0.147545	-0.17	0.75	-0.921	0.193	0.364	-0.557
TRMT112	Q9UI30	0.000644155	0.794649	0.000997707	1.43	0.0811	1.35	0.504	-0.926	0.423
TRMT1L	Q7Z2T5	0.000517614	0.0795057	0.0142878	-1.6	-0.639	-0.96	-0.746	0.853	-0.107
TRMT6	Q9UJA5	0.290061	0.442359	0.0827155	-0.486	0.348	-0.834	-0.0458	0.44	-0.394
TRMT61A	Q96FX7	0.00379668	0.159356	0.0553827	-1.5	-0.619	-0.878	-0.705	0.792	-0.0865
DNAJB11	Q9UBS4	0.00741199	0.21672	0.0755429	3.54	1.42	2.12	1.65	-1.89	0.235
TSFM	P43897	0.00513289	0.716488	0.00267593	1.62	-0.173	1.79	0.482	-1.14	0.655
TSNAX	Q99598	0.100038	0.303008	0.0150461	-0.807	0.486	-1.29	-0.107	0.7	-0.593
TSR1	Q2NL82	0.042922	0.771349	0.0253057	0.813	-0.106	0.919	0.236	-0.577	0.342
TSTA3	E9PP60	0.337652	0.211831	0.752706	0.491	0.649	-0.158	0.38	-0.111	-0.269
TTC4	O95801	0.470066	0.115219	0.0317302	0.544	-1.24	1.79	-0.233	-0.777	1.01
TTLL12	Q14166	0.0022451	0.756929	0.00389385	1.45	0.116	1.33	0.52	-0.925	0.404
TUBA1B	P68363	0.0179674	0.819527	0.0272821	1.73	0.146	1.58	0.625	-1.1	0.48
RPL35A	P18077	0.250506	0.218766	0.928992	1.18	1.26	-0.0883	0.813	-0.362	-0.451
TUBB	P07437	0.243599	0.537616	0.56341	-0.571	-0.295	-0.276	-0.289	0.283	0.00627
TUBB2B	Q9BVA1	0.0326948	0.998799	0.0327843	3.16	0.002	3.16	1.06	-2.11	1.05
TUBB4B	P68371	0.235904	0.935261	0.208233	0.528	-0.035	0.563	0.164	-0.364	0.199
TUBB6	Q9BUF5	0.0397475	0.30534	0.00584358	-0.93	0.429	-1.36	-0.167	0.763	-0.596
TUFM	P49411	0.000485357	0.616588	0.00112606	2.53	0.268	2.27	0.934	-1.6	0.666
TXLNA	P40222	0.0225698	0.989558	0.0231164	0.985	0.00498	0.98	0.33	-0.655	0.325
TXN	P10599	4.97626e-06	0.320659	1.55821e-06	3.22	-0.408	3.63	0.937	-2.28	1.35
TXNDC17	Q9BRA2	0.00170231	0.692371	0.00342694	1.61	0.158	1.45	0.588	-1.02	0.43
TXNDC5	Q8NBS9	8.81757e-06	0.692871	1.46061e-05	2.39	0.126	2.27	0.84	-1.55	0.714
TXNL1	K7ER96	0.016405	0.156707	0.217604	-1.17	-0.63	-0.542	-0.6	0.571	0.0293
TXNRD1	Q16881	0.568721	0.761659	0.388167	0.406	-0.215	0.621	0.0637	-0.342	0.278
TYMS	P04818	0.0530504	0.714601	0.0273497	0.903	-0.156	1.06	0.249	-0.654	0.405
U2AF1	Q01081	5.61542e-07	0.749522	7.77813e-07	3.26	0.104	3.15	1.12	-2.14	1.02
U2AF2	P26368	1.44725e-05	0.466239	3.90111e-05	2.42	0.249	2.17	0.888	-1.53	0.64
U2SURP	E7ET15	0.457981	0.703733	0.27076	0.284	-0.144	0.428	0.0466	-0.238	0.191
UAP1	Q16222	0.89932	0.0539274	0.0429879	0.0986	-1.64	1.74	-0.515	-0.613	1.13
UBA1	P22314	0.000363998	0.831561	0.000259313	2.98	-0.128	3.11	0.951	-2.03	1.08
UBA2	Q9UBT2	0.0115503	0.964969	0.0125175	1.23	0.0183	1.22	0.417	-0.816	0.399
UBAP2	A0A8C8MQ70	0.87545	0.690194	0.808069	0.093	0.237	-0.144	0.11	0.0171	-0.127
UBAP2L	F8W726	5.80852e-05	0.869672	4.60029e-05	2.17	-0.0578	2.23	0.703	-1.46	0.761
UBE2D2	D6RFM0	0.694909	0.331744	0.552565	0.251	0.633	-0.382	0.295	0.0436	-0.338
DLST	P36957	0.328593	0.262797	0.8774	1.08	1.25	-0.167	0.776	-0.304	-0.471
UBE2L3	P68036	0.000168309	0.652151	0.000342597	2.18	0.182	2	0.789	-1.4	0.607
UBE2M	P61081	0.000565654	0.800275	0.000374302	1.76	-0.0956	1.86	0.556	-1.21	0.652
UBE2N	F8VZ29	2.78393e-05	0.622254	1.44196e-05	2.39	-0.178	2.57	0.739	-1.65	0.916
UBE2S	Q16763	0.928439	0.407844	0.361321	0.0604	-0.566	0.626	-0.168	-0.229	0.397
UBE2T	A0A8V8TNE2	0.946582	0.971141	0.917836	0.0474	-0.0256	0.073	0.00727	-0.0402	0.0329
UBE2V1	Q13404	9.76903e-06	0.477044	2.49572e-05	2.92	0.281	2.64	1.07	-1.85	0.785
UBE2V2	Q15819	0.000587828	0.461306	0.00209604	1.53	0.245	1.28	0.59	-0.935	0.345
UBQLN2	Q9UHD9	0.111541	0.725832	0.0606337	-0.692	0.144	-0.836	-0.183	0.51	-0.327
UBQLN4	Q9NRR5	0.109986	0.251426	0.608159	-0.82	-0.571	-0.249	-0.464	0.356	0.107
UBR5	O95071	0.117762	0.645219	0.246698	-0.93	-0.259	-0.671	-0.397	0.534	-0.137
UBR7	Q8N806	0.0097304	0.508318	0.0330226	-1.17	-0.256	-0.91	-0.474	0.692	-0.218
UBTF	E9PKP7	0.381557	0.267688	0.0617535	0.397	-0.509	0.906	-0.0372	-0.434	0.471
UBXN1	E9PJ81	0.00100007	0.357501	0.000216703	1.77	-0.384	2.16	0.463	-1.31	0.848
UCHL1	D6R956	2.86656e-06	0.947888	3.09009e-06	2.91	0.0224	2.89	0.978	-1.93	0.956
UCHL3	P15374	0.331611	0.773394	0.216609	0.341	-0.0992	0.441	0.0807	-0.261	0.18
UCHL5	Q5LJA5	0.00587816	0.595114	0.0156067	1.46	0.235	1.23	0.567	-0.898	0.331
UGGT1	Q9NYU2	0.00132186	0.218898	0.0128994	1.55	0.474	1.08	0.674	-0.875	0.201
UHRF1	A0A087WVR3	0.514448	0.390922	0.830327	-0.231	-0.307	0.0754	-0.179	0.052	0.127
UMPS	P11172	0.0178864	0.432142	0.0752538	1.24	0.364	0.877	0.535	-0.706	0.171
UNC45A	A0A1W2PNX8	8.12074e-05	0.790646	5.52872e-05	2.28	-0.102	2.38	0.725	-1.55	0.827
UPF1	Q92900	0.000279435	0.337898	0.0014138	1.62	0.31	1.31	0.642	-0.974	0.332
UPF3B	Q9BZI7	0.820942	0.605029	0.460803	0.0967	-0.222	0.319	-0.0418	-0.138	0.18
UQCRC1	P31930	0.00215822	0.841289	0.00152198	1.73	-0.0895	1.82	0.549	-1.19	0.638
UQCRC2	P22695	0.0032858	0.758838	0.00571094	1.32	0.111	1.21	0.476	-0.841	0.365
UROD	A0A1B0GVN9	0.635892	0.432652	0.219693	-0.163	0.273	-0.436	0.0366	0.2	-0.236
USO1	O60763	0.518075	0.878566	0.427379	0.264	-0.0619	0.326	0.0674	-0.197	0.129
USP10	Q14694	0.0161522	0.299664	0.00236098	0.914	-0.351	1.27	0.188	-0.726	0.539
USP14	P54578	0.00268188	0.71995	0.00143045	1.24	-0.118	1.36	0.374	-0.866	0.492
USP5	P45974	0.00137858	0.973993	0.0014583	2.15	0.0169	2.13	0.722	-1.43	0.705
USP7	A0A669KBL1	0.735187	0.315087	0.495088	0.144	0.437	-0.293	0.194	0.0497	-0.244
UTP14A	Q9BVJ6	0.494267	0.172801	0.0532006	0.284	-0.586	0.871	-0.101	-0.385	0.486
UTP6	Q9NYH9	0.0462743	0.634942	0.106749	-0.913	-0.199	-0.714	-0.37	0.542	-0.172
VAPA	Q9P0L0	0.435372	0.398223	0.119383	0.284	-0.308	0.592	-0.00811	-0.292	0.3
VAPB	O95292	0.000265606	0.963185	0.000246974	1.91	-0.0171	1.93	0.63	-1.28	0.648
VARS	P26640	0.000124516	0.849887	9.38493e-05	2.41	-0.0809	2.49	0.775	-1.63	0.856
VAT1	Q99536	0.00130581	0.765417	0.00219533	1.81	0.13	1.68	0.646	-1.16	0.517
VCL	P18206	5.34347e-06	0.703677	3.40404e-06	2.64	-0.126	2.76	0.837	-1.8	0.963
VDAC1	P21796	1.48467e-06	0.585365	2.73763e-06	3.86	0.233	3.62	1.36	-2.49	1.13
VDAC2	P45880	0.0026871	0.112518	0.0569963	1.58	0.706	0.87	0.761	-0.815	0.0547
VDAC3	Q9Y277	2.35362e-05	0.239159	0.000133506	2.05	0.367	1.69	0.807	-1.25	0.44
VIM	P08670	0.000484952	0.886214	0.000384349	2.07	-0.0623	2.14	0.671	-1.4	0.733
VPS35	Q96QK1	0.003865	0.627427	0.00163378	1.25	-0.171	1.42	0.358	-0.888	0.529
VRK1	Q99986	0.0142327	0.636032	0.0339461	1.06	0.177	0.882	0.412	-0.647	0.235
VTA1	Q9NP79	0.000177363	0.598948	8.00943e-05	2.49	-0.245	2.74	0.75	-1.74	0.995
WARS	P23381	8.2036e-06	0.685985	5.00165e-06	2.69	-0.143	2.83	0.848	-1.84	0.991
WBP11	Q9Y2W2	0.749432	0.12641	0.211697	-0.146	-0.735	0.589	-0.293	-0.148	0.441
WDHD1	O75717	0.401698	0.585844	0.179459	-0.344	0.222	-0.566	-0.0409	0.303	-0.262
WDR1	A0A8V8TQK0	0.259462	0.103834	0.0128966	-0.645	0.962	-1.61	0.106	0.751	-0.856
WDR12	Q9GZL7	0.514434	0.699549	0.78657	0.273	0.16	0.112	0.144	-0.128	-0.016
WDR18	U3KQC1	0.249369	0.329656	0.0469736	-0.631	0.53	-1.16	-0.034	0.598	-0.564
WDR36	A0A0A0MTB8	0.00175704	0.273839	0.0132793	1.36	0.383	0.981	0.583	-0.782	0.199
WDR43	Q15061	0.941482	0.269854	0.300362	-0.0278	-0.43	0.402	-0.152	-0.125	0.277
WDR46	O15213	0.264239	0.287292	0.95462	0.412	0.392	0.0204	0.268	-0.144	-0.124
WDR61	Q9GZS3	0.0481045	0.954619	0.0532554	0.723	0.0189	0.704	0.247	-0.475	0.228
WDR75	Q8IWA0	0.492948	0.936958	0.54264	-0.337	-0.0385	-0.299	-0.125	0.212	-0.0867
WTAP	Q15007	0.54726	0.960837	0.579642	-0.239	-0.0193	-0.22	-0.0861	0.153	-0.0668
XPNPEP1	Q5T6H7	0.919426	0.934073	0.985282	0.0335	0.0274	0.00611	0.0203	-0.0132	-0.0071
XPO1	O14980	0.00281713	0.299978	0.019373	1.55	0.441	1.11	0.663	-0.886	0.223
XPO5	Q9HAV4	0.233278	0.117032	0.0128987	-0.637	0.859	-1.5	0.074	0.711	-0.785
XRCC6	P12956	1.57856e-05	0.518906	3.79596e-05	2.76	0.253	2.51	1.01	-1.76	0.752
XRN2	Q9H0D6	0.111346	0.679416	0.0540917	1.31	-0.322	1.64	0.331	-0.984	0.653
YARS	P54577	2.85397e-06	0.530236	1.40981e-06	3.16	-0.236	3.4	0.976	-2.19	1.21
YARS2	Q9Y2Z4	0.0319304	0.411675	0.00695363	-1.27	0.442	-1.71	-0.277	0.996	-0.719
YBX1	P67809	0.00586811	0.492576	0.00170916	1.3	-0.271	1.57	0.343	-0.957	0.614
YBX3	P16989	0.152222	0.604847	0.0626275	-0.796	0.276	-1.07	-0.173	0.622	-0.449
YLPM1	P49750	0.503869	0.567677	0.226789	-0.24	0.204	-0.444	-0.0118	0.228	-0.216
NUP43	Q8NFH3	0.750407	0.310137	0.476116	0.312	1.02	-0.706	0.444	0.131	-0.575
YTHDF2	Q9Y5A9	0.00249263	0.795634	0.00395421	1.6	0.109	1.5	0.571	-1.03	0.462
YTHDF3	A0A024R7W5	0.814477	0.328412	0.23266	-0.0979	0.417	-0.514	0.106	0.204	-0.31
YWHAB	P31946	0.000110109	0.586957	0.000254939	2.06	0.197	1.86	0.752	-1.31	0.555
YWHAG	P61981	8.99902e-06	0.430528	3.43055e-06	3.37	-0.357	3.72	1	-2.36	1.36
YWHAH	Q04917	3.79609e-05	0.586901	1.80994e-05	3.01	-0.255	3.26	0.918	-2.09	1.17
YWHAQ	P27348	1.4836e-07	0.477064	2.88602e-07	4.66	0.293	4.36	1.65	-3.01	1.36
ZC3H11A	O75152	0.0678001	0.151533	0.638023	-0.672	-0.511	-0.161	-0.395	0.278	0.117
ZC3H14	Q6PJT7	0.0496625	0.55806	0.137816	0.977	0.268	0.709	0.415	-0.562	0.147
ZC3H15	Q8WU90	0.00125071	0.69726	0.000647135	1.62	-0.151	1.77	0.49	-1.13	0.641
ZC3H4	M0QY97	0.00595922	0.813148	0.00389022	-1.17	0.0834	-1.25	-0.362	0.807	-0.445
ZC3HAV1	Q7Z2W4	0.0244261	0.885882	0.0317312	1.07	0.0605	1.01	0.378	-0.695	0.317
ZC3HAV1L	Q96H79	0.12857	0.782157	0.201111	-0.714	-0.123	-0.591	-0.279	0.435	-0.156
ZCCHC8	Q6NZY4	0.908707	0.811538	0.901306	-0.0506	-0.105	0.0547	-0.0519	-0.00137	0.0533
ZFP91-CNTF	A0A0A6YYC7	0.199775	0.363421	0.685477	-0.734	-0.51	-0.224	-0.415	0.319	0.0955
ZFR	Q96KR1	0.885635	0.879095	0.993378	-0.0635	-0.0671	0.00366	-0.0435	0.0199	0.0236
ZMPSTE24	A0A6Q8PHG9	0.33483	0.361056	0.0755551	-0.493	0.466	-0.959	-0.00906	0.484	-0.475
ZNF281	Q9Y2X9	0.0123328	0.507934	0.0417898	-1.17	-0.268	-0.901	-0.479	0.69	-0.211
ZNF326	Q5BKZ1	0.000186047	0.993857	0.000183848	2.04	-0.00293	2.05	0.68	-1.36	0.683
ZNF346	D6RJ07	0.0108983	0.0945541	0.245416	-1.4	-0.838	-0.562	-0.746	0.654	0.092
ZNF598	Q86UK7	0.600728	0.278484	0.559945	-0.279	-0.591	0.312	-0.29	-0.0108	0.301
ZNF638	Q14966	0.382158	0.440407	0.914474	0.295	0.259	0.0356	0.185	-0.11	-0.0746
ZPR1	H7C0E5	0.408345	0.932601	0.45577	-0.451	-0.0454	-0.406	-0.166	0.286	-0.12
ZW10	O43264	0.321461	0.867147	0.404496	0.651	0.107	0.544	0.253	-0.398	0.145
ZYX	Q15942	0.0359155	0.539099	0.0115763	0.931	-0.247	1.18	0.228	-0.703	0.475
