# Supplementary material for: Heat Stress Triggers Nuclear Invagination and Spatial Compartmentalization of Protein Metabolism
Source: Cell Prolif. 2026 Mar 12:e70196. Online ahead of print. doi: 10.1111/cpr.70196 (PMC13325906; doi:10.1111/cpr.70196)
Supplement: Supplementary file 2 — Data S2: Differentially expressed proteins identified by proximity labeling proteome assay. [file CPR-9999-e70196-s005.xlsx]

## Sheet: Sheet 1
name	ID	NES-HS_vs_NES-NC_p.val	VIM-NC_vs_NES-NC_p.val	VIM-HS_vs_NES-HS_p.val	VIM-HS_vs_VIM-NC_p.val	NES-HS_vs_NES-NC_ratio	VIM-NC_vs_NES-NC_ratio	VIM-HS_vs_NES-HS_ratio	VIM-HS_vs_VIM-NC_ratio	NC_centered	NH_centered	VC_centered	VH_centered
ACACA	Q13085	0.0010196	3.37634e-06	0.000721212	0.370791	1.29	2.34	1.34	0.284	-1.56	-0.279	0.78	1.06
ACAT1	P24752	0.0012552	1.90027e-07	1.47948e-06	0.028236	-0.997	-2.41	-2.01	-0.601	1.6	0.606	-0.804	-1.41
ACOT9	Q9Y305	0.061092	1.26431e-07	3.96864e-07	0.294701	-0.371	-1.85	-1.68	-0.198	1.07	0.697	-0.784	-0.982
ACTR3	P61158	2.20923e-05	0.000453483	0.731877	0.0536582	-1.53	-1.11	-0.0838	-0.508	1.07	-0.468	-0.0447	-0.552
AKAP1	Q92667	0.302187	7.70877e-05	4.79056e-07	0.031978	-0.228	1.2	1.93	0.509	-0.668	-0.896	0.528	1.04
AMOT	Q4VCS5	0.000317067	0.42601	0.349445	1.56457e-05	-1.24	0.211	-0.249	-1.7	0.629	-0.61	0.84	-0.859
ANXA7	P20073	0.143189	1.18938e-06	0.209915	9.21552e-05	0.324	1.75	0.274	-1.15	-0.668	-0.344	1.08	-0.0699
ATIC	P31939	0.0122062	6.96689e-07	0.000750297	0.143733	-1.47	-4.46	-2.21	0.787	2.4	0.933	-2.06	-1.27
CAPRIN1	Q14444	0.412333	2.5646e-06	7.19096e-05	0.00987826	0.156	-1.45	-1.05	0.556	0.546	0.702	-0.902	-0.346
DDX3X	O00571	0.000149083	9.58779e-07	0.181755	0.000384113	1.21	1.98	-0.325	-1.09	-1.02	0.193	0.958	-0.132
DSP	P15924	0.0517538	4.3133e-05	3.16548e-05	2.14704e-09	-0.756	2.12	-2.18	-5.05	0.395	-0.361	2.51	-2.54
DYNC1H1	Q14204	2.76964e-05	2.60226e-05	0.354578	0.336067	1.63	1.64	-0.249	-0.259	-1.16	0.466	0.476	0.217
EFTUD2	Q15029	0.00195503	3.68671e-06	0.000606607	0.473644	-0.794	-1.56	-0.922	-0.152	1.02	0.225	-0.545	-0.697
EIF2AK2	A0A7P0TAL9	5.36189e-05	0.199917	0.471135	0.000150983	1.48	0.341	0.187	1.33	-0.871	0.607	-0.531	0.794
EIF4G2	P78344	0.0141186	0.000262414	0.0162959	9.00969e-08	0.916	-1.6	0.892	3.41	-0.281	0.635	-1.88	1.53
EZR	P15311	0.159789	0.000506549	1.12907e-09	5.51237e-07	0.467	-1.43	-4.72	-2.82	1.3	1.77	-0.128	-2.95
FKBP8	Q14318	0.180838	0.329466	1.51287e-05	8.21045e-06	0.416	0.298	1.96	2.07	-0.772	-0.356	-0.474	1.6
G3BP1	Q13283	0.439063	6.23076e-07	8.84075e-05	0.00112864	0.207	-2.31	-1.44	1.07	0.834	1.04	-1.47	-0.4
GANAB	Q14697	0.117948	4.66622e-06	0.0144326	0.011369	-0.635	-2.82	-1.07	1.12	1.29	0.655	-1.53	-0.414
GLUD1	P00367	0.266739	2.61882e-10	2.38522e-10	0.319826	0.264	-3.85	-3.88	0.235	1.8	2.06	-2.05	-1.81
GOLGB1	Q14789	0.249979	0.000438135	3.97978e-06	0.00125162	0.23	0.889	1.44	0.781	-0.698	-0.468	0.192	0.973
GSTP1	P09211	0.000611293	5.25115e-07	0.00161414	0.549415	-1.67	-3.38	-1.48	0.23	2.05	0.379	-1.33	-1.1
GTF2I	P78347	0.448292	0.0242581	0.000281783	1.47651e-05	-0.231	-0.751	1.45	1.97	-0.0583	-0.289	-0.809	1.16
H2AFY	O75367	0.757357	0.00970193	3.54714e-06	0.00087061	0.0792	-0.758	-1.91	-1.07	0.628	0.707	-0.13	-1.2
HN1L	Q9H910	0.532524	2.5897e-06	0.0798065	0.000137828	0.16	1.96	0.474	-1.33	-0.689	-0.528	1.27	-0.0541
HNRNPA1	P09651	0.000506624	4.41479e-07	0.0119213	0.114759	-1.56	-3.13	-0.994	0.576	1.81	0.251	-1.32	-0.743
HNRNPA2B1	P22626	0.00311289	3.7386e-07	0.00234306	0.0736898	-1.13	-2.91	-1.17	0.607	1.59	0.457	-1.32	-0.717
ILF3	Q12906	0.0157266	3.14002e-06	0.136625	0.0051599	-0.693	-1.93	-0.397	0.838	0.928	0.234	-1	-0.162
IPO4	Q8TEX9	0.011633	0.24259	0.000139351	3.16377e-07	0.759	-0.317	1.37	2.45	-0.643	0.115	-0.96	1.49
IPO7	O95373	0.104707	0.0151128	0.00237725	1.40774e-06	0.346	-0.554	0.744	1.64	-0.22	0.125	-0.775	0.87
IQGAP1	P46940	0.00122486	0.000853435	3.76892e-08	0.011736	0.951	-0.996	-2.62	-0.678	0.43	1.38	-0.566	-1.24
KPNB1	Q14974	0.00123282	0.377223	0.0015986	5.74872e-07	0.935	-0.209	0.904	2.05	-0.641	0.294	-0.85	1.2
MCCC1	Q96RQ3	0.0390008	7.24246e-06	0.000263641	0.923773	0.615	1.91	1.32	0.0262	-1.12	-0.502	0.796	0.823
MDC1	Q14676	0.00291251	9.31732e-06	5.0786e-07	6.41455e-05	0.721	1.38	1.79	1.14	-1.15	-0.432	0.224	1.36
NUDT21	O43809	0.00221865	2.46284e-06	0.43476	0.00583183	-1.55	-3.23	-0.33	1.35	1.67	0.114	-1.56	-0.217
NUFIP2	Q7Z417	0.349146	4.64859e-06	5.0135e-05	0.0262208	0.203	-1.55	-1.23	0.522	0.594	0.797	-0.956	-0.434
NUP153	P49790	0.299759	0.000671713	6.59405e-07	0.00503258	-0.244	1	2	0.76	-0.629	-0.873	0.371	1.13
PABPC1	P11940	0.0456531	3.6267e-05	2.15866e-06	0.746496	0.388	-1.07	-1.4	0.058	0.424	0.813	-0.648	-0.589
PC	P11498	0.00203757	9.03458e-08	1.92302e-05	0.850602	0.88	2.42	1.49	-0.0441	-1.42	-0.537	0.999	0.955
PDCD5	O14737	0.766016	0.0271694	3.1456e-05	5.73056e-07	-0.0646	0.529	-1.32	-1.91	0.229	0.164	0.758	-1.15
PDLIM5	Q96HC4	0.0321091	5.7449e-06	0.872854	0.000213583	0.444	1.35	-0.0303	-0.937	-0.552	-0.108	0.799	-0.138
PGK1	P00558	7.80179e-05	8.65643e-07	0.00631342	0.824259	-2.03	-3.11	-1.17	-0.0815	2.08	0.0564	-1.03	-1.11
PPM1G	O15355	0.0012801	0.751171	0.000298041	9.03393e-07	1.23	0.0976	1.47	2.6	-1.01	0.223	-0.908	1.69
PRKDC	P78527	0.000250772	5.75195e-06	0.000872368	0.0717079	1.39	2.04	1.2	0.549	-1.51	-0.115	0.537	1.09
PRMT5	O14744	0.000940527	1.68385e-07	1.16923e-05	0.299936	-1.03	-2.43	-1.66	-0.263	1.54	0.505	-0.89	-1.15
PSMD6	Q15008	0.00733761	0.13801	1.31268e-06	0.00322502	0.577	-0.288	-1.52	-0.655	0.163	0.741	-0.125	-0.78
PTBP1	P26599	0.00455567	1.72909e-07	0.00930255	0.00389019	-0.805	-2.35	-0.718	0.824	1.17	0.364	-1.18	-0.354
PUF60	A0A0J9YYL3	0.00371758	7.86219e-08	0.151926	8.26253e-05	-1.04	-3.13	-0.448	1.65	1.41	0.377	-1.72	-0.0706
RBM22	Q9NW64	5.06386e-05	0.000939819	0.00441652	0.0985749	-1.04	-0.75	0.606	0.314	0.557	-0.485	-0.193	0.121
RPSA	C9J9K3	0.0521108	1.28756e-06	0.0717545	0.000908721	-0.647	-2.53	-0.594	1.29	1.11	0.458	-1.43	-0.136
SND1	Q7KZF4	0.00109929	0.0224334	0.106499	1.0919e-06	0.856	-0.533	0.357	1.75	-0.384	0.472	-0.917	0.829
SOAT1	B1APM4	0.531511	7.92846e-06	0.0198363	5.01786e-07	0.126	1.39	-0.521	-1.78	-0.28	-0.154	1.11	-0.675
SRI	C9J0K6	0.490206	2.57371e-06	0.0625288	1.83611e-05	-0.135	1.49	0.386	-1.24	-0.402	-0.536	1.09	-0.15
STUB1	Q9UNE7	0.0130727	0.615296	0.00252931	7.56081e-06	1.25	-0.225	1.63	3.1	-0.977	0.277	-1.2	1.9
SYNCRIP	A0A7I2YQN2	0.293756	8.82346e-07	9.98244e-06	0.0144707	0.197	-1.56	-1.25	0.507	0.602	0.8	-0.955	-0.447
TAGLN2	P37802	0.870857	1.56573e-06	0.0492113	5.21311e-05	0.0306	1.52	0.4	-1.08	-0.494	-0.464	1.02	-0.0636
UBA1	P22314	0.0769697	3.92875e-06	0.262653	0.000626356	-0.454	-1.79	-0.277	1.06	0.743	0.289	-1.04	0.0118
VIM	P08670	0.207959	2.48697e-13	1.42569e-10	1.52392e-07	0.282	6.21	3.78	-2.14	-2.64	-2.36	3.57	1.43
XRCC6	P12956	0.135145	2.76978e-06	0.611848	7.19254e-05	-0.362	-1.77	-0.118	1.29	0.654	0.292	-1.12	0.174
YARS	A0A6Q8PFX2	0.312213	0.0148564	0.00698369	8.23364e-06	0.381	-1.02	1.16	2.56	-0.226	0.155	-1.24	1.31
A0A6Q8PGP3	A0A6Q8PGP3	0.436832	0.0683981	0.00301992	0.416063	-0.162	0.401	0.734	0.17	-0.203	-0.365	0.199	0.369
AAAS	F8VZ44	0.36502	0.0427207	0.443441	0.0560653	-0.197	-0.47	0.166	0.439	0.174	-0.0222	-0.296	0.143
AAK1	A0A096LP25	0.104987	0.0496368	0.745193	0.464924	0.386	0.479	-0.0736	-0.167	-0.294	0.0916	0.185	0.018
AARS	P49588	0.768869	0.0942651	0.455979	0.204415	0.0965	-0.58	-0.247	0.429	0.159	0.255	-0.421	0.00797
AARS2	Q5JTZ9	0.818374	0.0118805	0.00549752	0.537639	-0.0742	-0.924	-1.05	-0.2	0.53	0.456	-0.393	-0.594
AASDHPPT	Q9NRN7	0.699928	0.0531442	0.580592	0.265044	-0.101	-0.545	-0.145	0.298	0.223	0.122	-0.322	-0.0233
AATF	A0A7P0TBG4	0.332863	0.524707	0.113532	0.971358	0.259	-0.169	-0.437	-0.00944	0.0218	0.281	-0.147	-0.156
ABCC1	A0A7I2V4C6	0.125355	0.00586816	0.0277139	0.421852	0.363	0.729	0.549	0.184	-0.501	-0.138	0.227	0.411
ABCD3	A0A3B3ITW3	0.140989	0.00483439	1.39415e-05	0.103424	-0.32	0.692	1.37	0.358	-0.355	-0.676	0.337	0.695
ABCE1	P61221	0.243046	0.0318717	0.67758	0.132617	0.265	0.521	-0.0922	-0.348	-0.24	0.0255	0.281	-0.0668
ABCF1	Q5STZ8	0.0379001	0.502052	0.433202	0.43283	0.55	0.164	-0.193	0.193	-0.268	0.282	-0.103	0.0893
ABCF2	Q9UG63	0.034787	0.236108	0.53784	0.639367	0.511	0.27	-0.137	0.104	-0.289	0.222	-0.019	0.0851
ABCF3	Q9NUQ8	0.426799	0.578185	0.876553	0.689623	0.232	0.161	0.0448	0.116	-0.168	0.0645	-0.00623	0.109
ABI1	B6VEX4	0.00196635	0.647434	0.000182485	0.424508	1.2	-0.146	-1.61	-0.258	-0.163	1.04	-0.31	-0.568
ABI2	E9PEZ7	0.0307749	0.00121529	0.00148515	7.18236e-05	0.541	0.918	-0.894	-1.27	-0.276	0.264	0.641	-0.629
ACAD9	A0A7P0TB68	0.222787	0.0563127	0.00803349	0.804616	0.307	-0.503	-0.75	0.0607	0.159	0.467	-0.343	-0.283
ACADM	A0A7P0T932	0.000232225	0.0239637	0.0444447	0.818879	-1.43	-0.731	0.636	-0.0669	0.741	-0.693	0.00987	-0.057
ACBD3	Q9H3P7	0.850456	0.616848	0.0364253	0.0655351	0.0642	0.171	0.778	0.671	-0.269	-0.205	-0.0982	0.573
ACIN1	S4R3H4	0.136061	0.767268	0.125227	0.0117503	0.772	0.147	0.796	1.42	-0.622	0.15	-0.475	0.946
ACLY	P53396	0.0774845	2.5107e-05	0.000187133	0.484485	-0.406	-1.34	-1.09	-0.152	0.81	0.404	-0.531	-0.683
ACO2	A0A7I2V3U0	0.00605247	0.101284	0.252371	0.763485	-0.671	-0.362	0.246	-0.0631	0.365	-0.306	0.00255	-0.0606
ACOT7	K7EKP8	0.0110921	0.783352	0.0310757	0.799934	-0.801	-0.0762	0.655	-0.0702	0.256	-0.545	0.18	0.11
ACSL3	A0A7P0TBB1	0.602158	0.993094	0.0638984	0.0241025	0.143	0.00236	0.542	0.683	-0.208	-0.0646	-0.205	0.478
ACTA1	P68133	0.0258242	0.1049	0.567064	0.197496	-1.24	-0.862	-0.291	-0.672	0.91	-0.334	0.0478	-0.624
ACTB	P60709	0.514319	0.00270027	0.000666641	0.181398	-0.235	-1.29	-1.55	-0.494	0.827	0.593	-0.463	-0.957
ACTG1	P63261	0.0759346	0.0492672	0.00599171	0.00952104	-0.342	-0.385	-0.582	-0.539	0.413	0.0704	0.0279	-0.511
ACTL6A	O96019	0.867931	0.225242	0.989809	0.284426	-0.0444	-0.333	0.0034	0.292	0.105	0.0602	-0.228	0.0636
ACTN1	P12814	0.701519	0.000212602	4.9888e-06	0.0747437	0.118	-1.53	-2.23	-0.585	0.881	1	-0.648	-1.23
ACTR1A	P61163	0.198053	0.00138126	0.00952857	0.731506	-0.421	-1.25	-0.941	-0.109	0.759	0.338	-0.494	-0.603
ACTR2	P61160	0.272878	0.00474665	0.00106352	0.0757643	-0.229	-0.677	-0.834	-0.385	0.492	0.264	-0.185	-0.57
ADAR	A0A7P0Z4F9	0.0049723	0.711666	0.00289636	0.521791	-0.69	-0.0773	0.747	0.135	0.177	-0.512	0.1	0.235
ADD1	E7EV99	0.947896	0.04116	0.116741	0.6132	-0.0173	-0.588	-0.436	0.134	0.265	0.247	-0.323	-0.189
ADNP	Q9H2P0	0.182575	0.496597	0.0244743	0.671403	-0.29	0.144	0.524	0.0895	-0.0219	-0.312	0.122	0.212
ADRM1	Q16186	0.791418	0.322403	0.0400974	0.152376	-0.0827	-0.315	-0.698	-0.466	0.295	0.212	-0.0205	-0.486
ADSL	P30566	0.00318626	0.105527	0.0209031	0.000599135	-0.846	-0.409	-0.617	-1.05	0.679	-0.167	0.271	-0.783
ADSS	P30520	0.0130373	0.565777	0.850695	0.02784	-0.541	-0.111	-0.0362	-0.466	0.307	-0.234	0.196	-0.27
AGAP3	Q96P47	0.899401	0.26932	0.12745	0.557016	0.0366	0.327	0.462	0.171	-0.216	-0.179	0.112	0.283
AGL	P35573	0.439974	0.00635268	0.0217349	0.87715	-0.223	-0.908	-0.729	-0.0441	0.521	0.298	-0.387	-0.431
AGO2	Q9UKV8	0.383089	0.980075	0.507653	0.847705	-0.29	-0.00817	0.219	-0.0629	0.0922	-0.197	0.0841	0.0212
AGPS	O00116	0.154981	0.0140121	0.582141	0.0814162	-0.353	-0.662	0.132	0.441	0.309	-0.0439	-0.353	0.0881
AHCTF1	Q8WYP5	0.00625852	0.000657091	0.0037423	0.0363242	0.596	0.813	0.644	0.427	-0.662	-0.0665	0.151	0.578
AHCY	P23526	0.0027596	0.0020707	0.0576402	0.0754748	-1.05	-1.1	-0.597	-0.554	0.95	-0.104	-0.147	-0.7
AHCYL1	O43865	0.711043	0.2215	0.231929	0.0119323	-0.0772	0.262	-0.256	-0.595	0.0371	-0.0401	0.299	-0.296
AHSA1	O95433	0.391155	0.159616	0.22229	0.0817027	-0.188	-0.317	0.272	0.401	0.105	-0.0831	-0.211	0.189
AIFM1	A0A7I2PK44	0.404232	0.619455	0.00509915	0.0684542	-0.222	0.131	0.863	0.51	-0.138	-0.359	-0.00679	0.504
AIMP1	A0A8C8KIA0	0.300078	0.879457	0.51366	0.134367	0.381	0.0546	0.237	0.563	-0.263	0.118	-0.209	0.355
AIMP2	Q13155	0.177067	0.234936	0.460591	0.363316	0.301	0.262	0.16	0.198	-0.256	0.0447	0.0064	0.205
AK2	F8W1A4	0.975321	0.195993	0.0933238	0.684494	-0.0084	0.363	0.482	0.111	-0.207	-0.216	0.156	0.267
AKAP11	Q9UKA4	0.900348	0.383255	0.52986	0.70678	-0.056	0.396	0.283	-0.169	-0.142	-0.198	0.254	0.0854
AKAP12	Q02952	0.252284	0.636621	0.437146	0.153387	0.325	0.131	0.218	0.412	-0.25	0.0754	-0.119	0.293
AKAP13	Q12802	0.728564	0.00811802	0.267213	0.133013	0.0979	0.86	0.32	-0.442	-0.344	-0.246	0.516	0.0739
AKAP17A	Q02040	0.871339	0.595244	0.899329	0.571311	0.0311	-0.102	-0.0243	0.109	0.0161	0.0472	-0.0863	0.023
AKAP8	A0A7P0T893	0.194404	0.663166	0.372331	0.389763	-0.406	0.132	0.274	-0.264	0.101	-0.305	0.234	-0.0304
AKAP8L	A0A7P0TAE3	0.737369	0.0128581	0.672127	0.0554678	0.0705	0.592	0.0891	-0.433	-0.206	-0.135	0.387	-0.046
AKAP9	Q99996	0.57084	0.601934	0.905707	0.337671	0.614	-0.565	-0.128	1.05	-0.134	0.48	-0.699	0.353
AKR1B1	P15121	0.0311637	0.207992	0.392534	0.0699969	-0.616	-0.338	-0.226	-0.504	0.449	-0.167	0.111	-0.393
ALDH18A1	P54886	0.455976	0.00874703	0.88578	0.0496778	0.161	0.647	0.0308	-0.454	-0.25	-0.0886	0.396	-0.0578
ALDH1B1	P30837	0.401406	0.0765468	0.000823538	0.151406	0.226	-0.501	-1.13	-0.397	0.294	0.52	-0.208	-0.605
ALDH2	P05091	0.0397684	0.757322	0.0983499	0.854204	-0.43	-0.0594	0.335	-0.0353	0.146	-0.284	0.0865	0.0512
ALDH3A2	A0A5K1VW72	0.205122	0.0493426	0.0569247	0.181344	-0.436	0.708	0.682	-0.462	-0.13	-0.566	0.578	0.117
ALDH7A1	A0A1B0GUA1	0.000462033	0.00144287	0.390273	0.786235	-1.05	-0.913	0.202	0.0629	0.704	-0.348	-0.209	-0.146
ALDH9A1	P49189	0.00913759	0.142203	0.368465	0.584307	-0.955	-0.488	0.291	-0.175	0.527	-0.428	0.0385	-0.137
ALDOA	P04075	0.448155	0.524244	0.00786333	0.00614314	-0.317	-0.265	-1.27	-1.32	0.543	0.225	0.277	-1.05
ALG1	A0A804HKU4	0.080821	0.00184767	0.0628701	0.968892	-0.584	-1.2	-0.627	-0.0123	0.748	0.165	-0.45	-0.463
AMPD2	A0A5F9UK94	0.144024	0.243781	0.351634	0.537951	-0.698	-0.548	0.434	0.284	0.378	-0.32	-0.171	0.113
ANAPC1	Q9H1A4	0.086396	0.915792	0.000994415	0.0281796	0.521	0.0303	-1.18	-0.693	0.0279	0.549	0.0582	-0.635
ANAPC7	Q9UJX3	0.129739	0.00760954	0.00422594	0.0767311	0.342	0.666	0.73	0.406	-0.52	-0.178	0.146	0.552
ANK3	A0A087WTF3	0.00159323	0.90031	0.000166003	0.287801	0.889	-0.0287	-1.17	-0.249	-0.146	0.743	-0.174	-0.423
ANKFY1	Q9P2R3	0.00615078	0.131002	0.0608574	0.00263659	1.07	0.531	0.676	1.22	-0.839	0.235	-0.308	0.912
ANKHD1	Q8IWZ3	0.771524	0.535963	0.137898	0.0258309	0.0813	-0.174	0.434	0.689	-0.105	-0.0241	-0.28	0.409
ANKLE2	Q86XL3	0.826802	0.0138379	0.0525177	0.368885	-0.0594	0.755	0.567	-0.248	-0.301	-0.36	0.454	0.207
ANKRD17	O75179	0.106967	0.922885	0.873658	0.0958734	0.538	0.0307	0.0505	0.558	-0.29	0.249	-0.259	0.299
ANKZF1	Q9H8Y5	0.719768	0.0749645	0.686396	0.0690289	0.123	0.648	-0.138	-0.664	-0.189	-0.066	0.459	-0.204
ANLN	Q9NQW6	0.905747	0.00111531	0.00913812	0.346602	0.0346	1.19	0.874	-0.28	-0.533	-0.498	0.656	0.376
ANP32E	Q9BTT0	0.0284467	0.107108	0.103027	0.325731	-0.606	-0.426	0.432	0.251	0.302	-0.304	-0.124	0.127
ANXA11	P50995	0.474891	0.0015466	0.959192	0.000358512	-0.147	0.795	-0.0104	-0.952	-0.123	-0.27	0.672	-0.28
ANXA2	P07355	0.273772	0.772325	0.00861792	0.123393	0.25	-0.0646	-0.674	-0.36	0.0599	0.31	-0.00473	-0.365
ANXA5	E9PHT9	0.92095	0.229346	0.119641	0.62187	-0.0296	-0.369	-0.487	-0.148	0.229	0.199	-0.14	-0.288
ANXA6	A0A0S2Z377	0.0790638	0.000401265	0.0183356	0.00174109	0.505	-1.25	-0.713	1.04	0.238	0.742	-1.01	0.0288
AP1B1	Q10567	0.273242	0.375169	0.131185	0.189317	0.535	0.43	-0.754	-0.648	-0.187	0.349	0.243	-0.405
AP1M1	K7EJL1	0.750435	0.552932	0.948089	0.731512	0.061	0.114	-0.0125	-0.0658	-0.056	0.00503	0.0584	-0.00744
AP2A1	O95782	0.183882	0.940966	0.0162742	0.17695	0.398	0.0214	-0.781	-0.404	-0.00899	0.389	0.0124	-0.392
AP2B1	P63010	0.450494	0.483007	0.0182942	0.25382	0.209	-0.194	-0.725	-0.321	0.125	0.334	-0.0692	-0.39
AP2M1	C9JJD3	0.340257	0.151475	0.353953	0.675906	-0.206	-0.316	-0.2	-0.0888	0.232	0.0262	-0.0846	-0.173
AP3D1	O14617	0.507639	0.281348	0.66262	0.390139	0.328	0.541	-0.215	-0.428	-0.245	0.0824	0.295	-0.132
APEX1	G3V5Q1	0.295888	0.00212566	0.39688	0.0875615	-0.616	-2.16	-0.496	1.04	0.971	0.355	-1.19	-0.141
API5	Q9BZZ5	0.145076	0.151539	0.53037	0.547185	0.337	0.331	-0.14	-0.134	-0.216	0.121	0.115	-0.0194
APPL1	Q9UKG1	0.979016	0.71788	0.738107	0.473779	-0.00885	0.122	-0.113	-0.244	0.00214	-0.00671	0.124	-0.12
APRT	P07741	0.889061	0.933112	0.00792133	0.00709886	-0.0415	-0.025	-0.913	-0.93	0.255	0.214	0.23	-0.699
ARAP1	Q96P48	0.35517	0.924409	0.927108	0.455831	-0.567	-0.0572	0.0551	-0.454	0.284	-0.283	0.227	-0.228
ARCN1	B0YIW6	0.383586	0.0576641	0.0728415	0.454028	-0.28	-0.646	-0.606	-0.24	0.453	0.173	-0.193	-0.433
ARFGAP1	E5RHT6	0.566511	0.0627261	0.875256	0.132149	0.147	0.508	-0.04	-0.401	-0.191	-0.0436	0.318	-0.0836
ARFGAP2	A0A0D9SF70	0.466178	0.0126462	0.0323852	0.800969	0.179	0.689	0.572	0.0615	-0.405	-0.226	0.285	0.346
ARFGAP3	Q9NP61	0.144917	0.574738	0.753337	0.0941319	-0.369	0.137	0.0764	-0.43	0.131	-0.238	0.268	-0.161
ARHGAP17	C9IZD3	0.0125485	0.0382865	0.395772	0.166514	-1.19	-0.949	-0.362	-0.604	0.923	-0.268	-0.0259	-0.63
ARHGAP8	P85298	0.175941	0.889584	0.817839	0.0937082	-0.612	0.0606	-0.101	-0.773	0.316	-0.296	0.377	-0.397
ARHGDIA	J3KTF8	0.471853	0.0334376	0.798754	0.0804007	-0.249	-0.798	0.0874	0.636	0.302	0.0532	-0.496	0.141
ARHGEF2	A0A8Q3SIN5	0.171308	0.737893	0.105734	0.538323	-0.274	-0.0646	0.328	0.119	0.0708	-0.203	0.00622	0.126
ARPC1A	F8WFD3	0.00603908	0.42453	0.159952	0.0217521	-0.85	0.215	0.388	-0.677	0.275	-0.576	0.489	-0.188
ASCC3	Q8N3C0	0.534802	0.142594	0.585432	0.162069	-0.149	-0.366	0.131	0.347	0.133	-0.0161	-0.232	0.115
ASNS	P08243	0.560234	0.00342282	0.439103	0.0492498	0.178	1.06	0.237	-0.645	-0.413	-0.235	0.647	0.00203
ATAD1	Q8NBU5	0.0175317	0.00187199	0.0270115	0.00288983	-0.813	-1.16	0.745	1.09	0.51	-0.302	-0.65	0.442
ATAD2	Q6PL18	0.345366	0.0759696	0.129242	0.220515	-0.356	0.701	0.589	-0.468	-0.145	-0.501	0.557	0.0885
ATAD2B	Q9ULI0	0.119666	0.498513	0.230658	0.289564	-0.326	0.137	0.247	-0.216	0.0675	-0.259	0.204	-0.0125
ATAD3A	Q9NVI7	0.350501	0.109663	0.479655	0.0720233	0.273	-0.484	-0.205	0.551	0.0357	0.309	-0.448	0.104
ATAD3B	Q5T9A4	0.128988	0.474522	0.928903	0.442017	0.432	0.197	-0.0243	0.212	-0.259	0.173	-0.0627	0.149
ATAD5	A0A075B754	0.420606	0.486667	0.698547	0.61748	-0.18	-0.155	-0.0856	-0.111	0.15	-0.0298	-0.00479	-0.115
ATG3	Q9NT62	0.446501	0.244437	0.943292	0.723638	-0.143	-0.222	-0.0132	0.0658	0.13	-0.0127	-0.0917	-0.0259
ATG4B	F2Z2K8	0.491529	0.510084	0.0718341	0.0680166	0.16	0.153	0.442	0.449	-0.228	-0.0688	-0.0757	0.373
ATG9A	H7C1G6	0.391189	0.194024	0.364406	0.210706	-0.305	0.47	0.323	-0.452	-0.046	-0.351	0.424	-0.0278
ATP13A1	Q9HD20	0.819603	0.635348	0.109876	0.0706043	-0.0503	-0.105	0.371	0.426	-0.0413	-0.0917	-0.146	0.279
ATP1A1	P05023	0.85847	0.00448374	0.00576169	0.760208	0.051	-0.96	-0.924	0.0874	0.445	0.496	-0.515	-0.427
ATP2A2	P16615	0.104653	0.0625602	0.00628993	0.011056	0.403	0.471	0.751	0.684	-0.507	-0.104	-0.0364	0.648
ATP5A1	P25705	0.997104	0.820152	0.292555	0.404762	0.000769	-0.0482	-0.228	-0.179	0.0687	0.0695	0.0204	-0.159
ATP5B	P06576	0.117798	0.00226718	0.00547801	0.245597	-0.735	-1.66	-1.46	-0.533	1.15	0.411	-0.512	-1.05
ATP5C1	P36542	0.231639	0.683755	0.00340717	0.0805137	0.419	-0.139	-1.19	-0.633	0.123	0.542	-0.0162	-0.649
ATP5L	A0A8I5KT86	0.534021	0.387077	0.0203969	0.0331138	-0.164	-0.23	-0.677	-0.611	0.309	0.145	0.079	-0.532
ATP5O	P48047	0.0264429	0.798305	0.0212107	0.712305	-0.661	-0.0689	0.691	0.0996	0.175	-0.486	0.106	0.205
ATP6V1A	P38606	0.788138	0.00839322	0.0231495	0.000118105	-0.0651	-0.735	0.61	1.28	0.0639	-0.00123	-0.671	0.609
ATP6V1B2	P21281	0.589758	0.0653421	0.035943	0.395539	-0.203	-0.738	-0.857	-0.322	0.5	0.297	-0.238	-0.56
ATP6V1H	Q9UI12	0.371737	0.692782	0.00618001	0.0168858	-0.164	-0.0718	0.578	0.486	-0.0445	-0.209	-0.116	0.37
ATXN10	Q9UBB4	0.0532188	0.620175	0.0768369	0.489198	-0.474	0.113	0.428	-0.159	0.101	-0.372	0.215	0.056
ATXN2	H0YH87	0.0492183	0.640722	0.807311	0.0744401	0.534	0.118	0.0614	0.478	-0.312	0.222	-0.194	0.284
ATXN2L	Q8WWM7	0.722902	0.0807951	0.549014	0.0512676	-0.0853	-0.445	0.145	0.505	0.118	0.0325	-0.327	0.177
AUP1	Q9Y679	0.372407	0.288748	0.456503	0.228961	-0.265	0.317	0.22	-0.362	-0.00185	-0.267	0.315	-0.0467
AURKA	O14965	0.963597	0.0149739	0.400173	0.0822525	0.0123	0.742	0.231	-0.499	-0.249	-0.237	0.492	-0.00636
AURKB	Q96GD4	0.755507	0.132021	0.161348	0.847517	0.0816	0.412	0.381	0.0503	-0.239	-0.158	0.173	0.223
BAG2	O95816	0.640935	0.743523	0.238149	0.294175	0.125	0.0878	-0.325	-0.287	-0.00349	0.122	0.0843	-0.203
BAG6	P46379	0.207362	0.000423516	0.000301748	0.153819	0.379	1.33	1.39	0.432	-0.87	-0.491	0.464	0.896
BAIAP2	I3L4C2	0.9186	0.44883	0.402339	0.10337	-0.0214	0.161	-0.178	-0.36	0.0151	-0.00636	0.176	-0.184
BAZ1A	Q9NRL2	0.235925	0.0677435	0.184508	0.0896978	-0.453	0.726	0.511	-0.668	-0.0827	-0.535	0.643	-0.0249
BAZ1B	Q9UIG0	0.510869	0.00267662	0.0105026	0.9746	0.177	0.966	0.781	-0.0085	-0.525	-0.348	0.441	0.432
BCKDK	H3BNP3	0.233115	0.188213	0.292916	0.23893	-0.331	-0.367	0.29	0.326	0.185	-0.146	-0.183	0.144
BCLAF1	E9PJA7	0.328509	0.236499	0.000721718	0.00109998	0.213	0.26	0.918	0.871	-0.401	-0.188	-0.141	0.73
BCOR	H7BZ37	0.514797	0.27706	0.90699	0.115704	-0.156	0.264	0.0278	-0.393	0.005	-0.151	0.269	-0.123
BCR	P11274	0.630273	0.105953	0.762212	0.144401	-0.183	-0.644	0.115	0.576	0.224	0.0409	-0.42	0.156
BIRC6	A0A8V8TR92	0.472465	0.566526	0.209057	0.164365	0.199	0.158	0.355	0.395	-0.227	-0.0288	-0.0695	0.326
BLM	H0YNU5	0.835758	0.419382	0.576613	0.644278	-0.0973	0.383	0.263	-0.217	-0.113	-0.21	0.27	0.053
BMS1	Q14692	0.647576	0.243509	0.637481	0.248881	-0.089	0.232	0.0918	-0.23	-0.0365	-0.126	0.196	-0.0338
BOD1L1	H0Y9Y2	0.886927	0.832168	0.4678	0.427435	0.0302	0.045	-0.156	-0.17	0.0126	0.0427	0.0575	-0.113
BOLA2	Q9H3K6	0.0266035	0.0106921	0.148903	0.0655044	-0.723	-0.861	0.444	0.582	0.466	-0.257	-0.395	0.187
BOP1	Q14137	0.215401	0.0199104	0.473154	0.553199	-0.284	-0.579	-0.161	0.133	0.327	0.0428	-0.252	-0.119
BPNT1	A6NF51	0.332804	0.0135565	0.610444	0.2088	-0.51	-1.45	-0.265	0.671	0.683	0.173	-0.763	-0.0923
BPTF	F5GXF5	0.131922	0.0106126	0.53864	0.473322	0.408	0.756	0.16	-0.187	-0.433	-0.025	0.323	0.135
BRD1	O95696	0.632219	0.430518	0.779276	0.970838	0.368	0.61	0.215	-0.028	-0.39	-0.0224	0.22	0.192
BRD2	H0Y6K2	0.411074	0.787234	0.66404	0.508204	-0.214	0.0695	0.112	-0.172	0.0617	-0.152	0.131	-0.0404
BRE	Q9NXR7	0.027882	0.127252	0.105222	0.0225504	-0.529	-0.349	-0.373	-0.553	0.445	-0.0843	0.0963	-0.457
BRIX1	Q8TDN6	0.27363	0.00497479	0.807942	0.0693579	0.38	1.12	0.0824	-0.657	-0.49	-0.111	0.629	-0.0281
BUB1B	O60566	0.227287	0.91876	0.459991	0.694542	-0.324	-0.0266	0.194	-0.103	0.12	-0.204	0.0933	-0.00931
BUB3	O43684	0.240192	0.695383	0.737954	0.633465	-0.275	-0.0896	0.0765	-0.109	0.141	-0.134	0.0514	-0.0579
BYSL	Q13895	0.392069	0.0366044	0.816294	0.116841	0.509	1.34	-0.136	-0.966	-0.555	-0.046	0.784	-0.182
BZW1	C9IZ80	0.559711	0.78499	0.338994	0.513064	-0.258	-0.12	0.427	0.289	0.052	-0.206	-0.0679	0.222
C1QBP	I3L3Q7	0.580652	0.762781	0.461701	0.625362	0.141	0.0766	-0.188	-0.124	-0.0424	0.0983	0.0342	-0.0901
C21orf59	P57076	0.0456209	0.360762	0.0157774	0.154884	-0.428	-0.183	0.537	0.292	0.126	-0.302	-0.0579	0.235
C2orf44	Q9H6R7	0.117714	0.595533	0.327113	0.0509221	-0.335	-0.109	-0.204	-0.43	0.246	-0.0894	0.137	-0.293
C8orf33	A0A3B3IRR6	0.741566	0.569131	0.0176969	0.0965823	-0.0935	0.162	0.752	0.497	-0.182	-0.275	-0.0198	0.477
CA2	P00918	0.58515	0.43924	0.309333	0.427136	0.23	0.328	0.435	0.337	-0.306	-0.0757	0.0222	0.359
CACYBP	Q9HB71	0.416956	0.00864711	0.000120973	0.16811	0.183	-0.674	-1.18	-0.319	0.371	0.554	-0.303	-0.622
CAD	F8VPD4	0.0414317	0.0174312	0.0474263	0.10731	0.458	0.55	0.443	0.35	-0.477	-0.0195	0.0733	0.423
CALD1	E9PGZ1	0.02305	0.240551	0.0535562	0.450495	0.532	0.254	-0.439	-0.161	-0.22	0.312	0.0344	-0.127
CALM2	F8WBR5	0.193873	0.055668	0.117069	0.360511	-0.409	-0.627	-0.501	-0.283	0.486	0.0775	-0.14	-0.423
CALR	K7EL50	0.529323	0.0582542	0.163658	0.00102429	-0.416	1.34	-0.951	-2.7	0.112	-0.305	1.45	-1.26
CAND1	Q86VP6	0.997718	0.195041	0.0438284	0.401457	-0.000763	-0.357	-0.584	-0.227	0.236	0.235	-0.122	-0.349
CANX	P27824	0.44913	0.0184283	0.802132	0.0067045	0.285	-0.982	-0.0934	1.17	0.126	0.411	-0.856	0.318
CAP1	Q01518	0.30025	0.318337	0.536379	0.510707	-0.673	-0.647	-0.396	-0.422	0.597	-0.0756	-0.0499	-0.472
CAPZA1	P52907	0.22995	0.00367402	0.0689812	0.779623	-0.277	-0.775	-0.436	0.0628	0.441	0.164	-0.334	-0.271
CAPZB	B1AK87	0.0624129	8.2632e-05	0.051378	0.178259	-0.387	-1.06	-0.407	0.27	0.561	0.174	-0.503	-0.233
CARM1	Q86X55	0.0980485	0.00425246	0.587534	0.0442523	0.322	0.624	-0.101	-0.402	-0.292	0.0302	0.332	-0.0703
CBR1	P16152	0.0160774	0.2376	0.126907	0.916731	-0.75	-0.336	0.443	0.029	0.348	-0.402	0.0122	0.0411
CBS	P35520	0.0042597	0.841065	0.0467397	5.4651e-05	-0.762	0.0452	-0.485	-1.29	0.491	-0.271	0.536	-0.756
CBX3	Q13185	0.677656	0.120422	0.016358	0.517199	-0.141	0.553	0.916	0.221	-0.296	-0.438	0.256	0.478
CC2D1A	Q6P1N0	0.564148	0.747453	0.439965	0.903124	-0.191	0.106	0.258	-0.0401	0.00469	-0.187	0.111	0.0709
CCAR1	Q8IX12	0.324797	0.489739	0.772338	0.553757	-0.234	-0.163	-0.0676	-0.139	0.175	-0.0595	0.012	-0.127
CCAR2	Q8N163	0.360104	0.0252976	0.876674	0.179929	-0.301	-0.802	-0.0503	0.45	0.364	0.0624	-0.438	0.0121
CCDC22	O60826	0.909965	0.0103858	0.0464676	0.511913	-0.0329	-0.853	-0.628	0.192	0.387	0.354	-0.466	-0.274
CCDC47	Q96A33	0.897839	0.062952	0.255691	0.488907	0.0407	0.631	0.369	-0.221	-0.271	-0.23	0.361	0.14
CCDC6	Q16204	0.756223	0.0922829	0.606172	0.0194512	-0.096	0.55	-0.16	-0.805	-0.0495	-0.145	0.5	-0.305
CCDC85C	A6NKD9	0.224001	0.856471	0.263782	0.940756	-0.346	-0.0501	0.317	0.0206	0.106	-0.24	0.0564	0.077
CCDC86	Q9H6F5	0.123496	0.669512	0.0204563	0.00199357	0.456	0.121	0.73	1.06	-0.441	0.0153	-0.32	0.745
CCNB1	P14635	0.0523565	0.153133	0.145392	0.368501	-0.527	-0.375	0.382	0.23	0.261	-0.265	-0.113	0.117
CCT2	P78371	0.00466468	0.000717622	0.326069	0.972636	-0.76	-0.98	-0.228	-0.00781	0.682	-0.078	-0.298	-0.306
CCT3	P49368	0.026445	0.0173158	0.0172054	0.0262784	-0.457	-0.498	-0.499	-0.458	0.478	0.0205	-0.0202	-0.478
CCT4	P50991	0.0968487	0.0117491	0.334876	0.895158	-0.403	-0.66	-0.226	0.0303	0.423	0.0197	-0.237	-0.206
CCT5	P48643	0.0307572	0.00777679	0.00140844	0.0055733	-0.661	-0.857	-1.1	-0.904	0.82	0.159	-0.0373	-0.942
CCT6A	P40227	0.179985	0.383384	0.0014645	0.000560259	-0.303	-0.193	-0.857	-0.967	0.414	0.111	0.221	-0.746
CCT7	Q99832	0.689148	0.149171	0.000207394	0.00163652	-0.0711	-0.266	-0.881	-0.686	0.322	0.251	0.0561	-0.63
CCT8	P50990	0.015852	0.000196189	2.44078e-05	0.00145904	-0.585	-1.08	-1.34	-0.847	0.898	0.312	-0.181	-1.03
CD2AP	Q9Y5K6	0.722022	0.225801	0.329519	0.0768224	0.131	0.459	-0.366	-0.693	-0.089	0.0423	0.37	-0.323
CD2BP2	O95400	0.0618243	0.474926	0.762557	0.00859199	-0.595	0.215	-0.09	-0.9	0.267	-0.329	0.481	-0.419
CDC20	Q12834	0.292641	0.200659	0.0362115	0.913106	-0.244	0.3	0.519	-0.0248	-0.0828	-0.327	0.217	0.192
CDC23	Q9UJX2	0.451056	0.430684	0.0348783	0.0325869	0.192	0.201	-0.582	-0.591	-0.000875	0.191	0.2	-0.39
CDC37	Q16543	0.250223	0.0141154	0.000366367	0.482942	0.227	-0.534	-0.898	-0.136	0.244	0.471	-0.29	-0.426
CDC42	P60953	0.254052	0.744561	0.756099	0.260008	0.373	0.104	0.0991	0.368	-0.237	0.136	-0.133	0.235
CDC42BPA	A0A0A0MRJ0	0.578027	0.15947	0.158976	0.57677	0.121	0.317	0.317	0.122	-0.219	-0.0979	0.0977	0.219
CDC5L	Q99459	0.777503	0.78047	0.0964969	0.0958361	0.0915	0.0902	0.568	0.569	-0.21	-0.119	-0.12	0.449
CDC73	A0A3B3IRP5	0.0342703	0.000205114	0.299966	0.125511	-0.913	-1.96	-0.417	0.632	1.05	0.138	-0.911	-0.279
CDCA2	E9PEI0	0.394064	0.0219821	0.119594	0.960212	0.29	0.856	0.549	-0.0168	-0.496	-0.206	0.359	0.343
CDK1	P06493	0.678868	0.0248121	0.000227174	0.0120632	0.0932	0.558	1.1	0.641	-0.462	-0.369	0.0954	0.736
CDK11B	A0A0D9SEI3	0.359679	0.0369193	0.0419167	0.39422	-0.515	-1.26	-1.22	-0.478	0.879	0.363	-0.382	-0.86
CDK4	P11802	0.61292	0.0277611	0.0420615	0.472199	-0.115	0.549	0.499	-0.164	-0.205	-0.32	0.344	0.18
CDK5	Q00535	0.319158	0.311524	0.65804	0.646071	0.243	0.247	-0.106	-0.11	-0.157	0.0862	0.0903	-0.0199
CDK5RAP2	Q96SN8	0.00667304	0.00024875	8.44576e-05	0.022021	-0.881	1.36	1.53	-0.711	-0.282	-1.16	1.08	0.367
CDK6	Q00534	0.052588	0.0688421	0.446002	0.00539129	-0.826	0.768	0.305	-1.29	0.145	-0.681	0.913	-0.377
CDKAL1	Q5VV42	0.791251	0.0523702	3.26651e-05	0.00234729	-0.0642	0.507	1.47	0.894	-0.461	-0.525	0.0462	0.94
CDKN2A	J3QRG6	0.92227	0.963309	0.0771512	0.0702567	0.034	0.016	0.655	0.673	-0.185	-0.151	-0.169	0.505
CDV3	A0A8I5KX85	0.856591	0.870257	0.00118472	0.00230649	0.0391	-0.0353	-0.873	-0.798	0.208	0.247	0.172	-0.626
CECR5	Q9BXW7	0.820708	0.131073	0.0130169	0.159541	-0.0857	-0.597	-1.06	-0.553	0.458	0.372	-0.139	-0.692
CELF1	G5EA30	0.080137	0.0264932	0.778783	0.38995	-0.542	-0.714	0.082	0.254	0.429	-0.113	-0.285	-0.031
CENPF	P49454	0.992161	0.109836	0.00255562	0.0655329	0.00335	0.574	1.24	0.673	-0.456	-0.453	0.118	0.791
CENPV	Q7Z7K6	0.572484	0.535069	0.526808	0.49114	-0.147	-0.161	0.165	0.179	0.0725	-0.0742	-0.0889	0.0906
CEP131	I3L2J8	0.672729	0.0194395	0.000218225	0.0145372	-0.111	-0.682	-1.29	-0.721	0.549	0.438	-0.133	-0.855
CEP170	Q5SW79	0.01733	0.329687	0.828694	0.160272	0.695	0.258	-0.0563	0.38	-0.398	0.297	-0.139	0.24
CEP85	Q6P2H3	0.701222	0.892806	0.140732	0.211709	0.0821	0.0288	-0.328	-0.275	0.0338	0.116	0.0626	-0.212
CFL1	P23528	0.0116008	0.325087	0.130793	0.771814	-0.628	-0.219	0.346	-0.0635	0.282	-0.346	0.0633	-0.00015
CHAF1A	Q13111	0.640195	0.00204469	0.000326591	0.166545	0.113	0.908	1.14	0.347	-0.569	-0.456	0.339	0.686
CHCHD3	C9JRZ6	0.325677	0.622451	0.00307267	0.00833466	-0.361	-0.178	1.28	1.1	-0.0946	-0.455	-0.273	0.822
CHD4	Q14839	0.560674	0.274191	0.000212426	0.000567864	0.128	0.245	1.09	0.969	-0.397	-0.268	-0.152	0.817
CHERP	J3QK89	0.865475	0.106536	0.216471	0.554162	-0.0413	0.414	0.31	-0.145	-0.161	-0.202	0.254	0.109
CHORDC1	Q9UHD1	0.540105	0.537056	0.731989	0.735518	-0.147	-0.148	-0.0819	-0.0808	0.131	-0.0161	-0.0172	-0.098
CIAPIN1	Q6FI81	0.86357	0.224719	0.194251	0.79197	0.0375	0.273	0.293	0.0576	-0.16	-0.123	0.113	0.17
CIZ1	F5H2X7	0.552616	0.0234846	0.0103127	0.317847	0.224	0.94	1.1	0.381	-0.621	-0.397	0.319	0.7
CKAP2	Q8WWK9	0.675656	0.248713	0.792371	0.313644	0.132	0.372	-0.0827	-0.323	-0.138	-0.00635	0.234	-0.0891
CKAP4	Q07065	0.564021	0.00369868	0.00350203	0.545748	-0.123	-0.733	-0.738	-0.129	0.429	0.306	-0.303	-0.432
CKAP5	Q14008	0.96325	0.951568	0.255912	0.299995	-0.0084	0.0111	0.212	0.193	-0.0517	-0.0601	-0.0406	0.152
CKB	P12277	0.0147934	3.54219e-05	0.00290849	0.739959	-0.742	-1.62	-0.966	-0.0898	1.02	0.275	-0.601	-0.691
CLASP1	F8WA11	0.152743	0.251586	0.246865	0.155935	0.537	-0.425	-0.429	0.533	-0.0553	0.482	-0.48	0.053
CLASP2	E3W994	0.0264023	0.193854	0.00668073	0.0571842	0.556	0.305	-0.715	-0.464	-0.175	0.381	0.129	-0.334
CLCC1	A0A6Q8PFF7	0.500399	0.450623	0.069205	0.0594299	0.142	0.159	-0.405	-0.422	-0.00946	0.132	0.15	-0.273
CLIC1	O00299	0.293116	0.0582772	0.396187	0.920477	-0.29	-0.549	-0.232	0.027	0.34	0.0504	-0.209	-0.182
CLNS1A	E9PMI6	0.87026	0.00970554	0.174394	0.178932	0.0346	0.628	0.298	-0.295	-0.249	-0.214	0.379	0.084
CLPP	M0R208	0.0391911	0.0137111	0.361207	0.157411	-0.447	-0.555	0.185	0.293	0.316	-0.131	-0.239	0.0537
CLTC	Q00610	0.000245614	0.11471	0.000832732	0.326006	1.02	0.348	-0.887	-0.21	-0.378	0.647	-0.0297	-0.24
CLUH	I3L2B0	0.99204	0.0138806	0.0796042	0.000370445	0.0027	-0.754	0.505	1.26	0.0609	0.0636	-0.693	0.569
CMAS	Q8NFW8	0.140952	0.219513	0.49076	0.673022	0.406	0.334	-0.184	-0.112	-0.241	0.165	0.0935	-0.0183
CNBP	P62633	0.0688271	0.139227	0.206432	0.105804	-0.389	-0.309	-0.261	-0.341	0.337	-0.0521	0.028	-0.313
CNN2	B4DDF4	0.416911	0.132827	0.0239884	0.000238769	-0.203	0.387	-0.617	-1.21	0.159	-0.044	0.546	-0.661
CNN3	Q15417	0.84609	0.839995	0.00250936	0.00254791	-0.0529	-0.0551	-0.996	-0.994	0.289	0.236	0.234	-0.76
CNOT1	A5YKK6	0.163227	0.365146	0.993586	0.593422	0.301	0.191	0.00167	0.111	-0.198	0.102	-0.00754	0.104
CNOT3	H0Y5X7	0.146414	0.0264762	0.0251104	0.153286	0.358	-0.58	-0.587	0.352	0.113	0.471	-0.468	-0.116
COASY	Q13057	0.66954	0.35871	0.0568506	0.0217563	0.102	0.221	-0.486	-0.605	0.0153	0.117	0.237	-0.369
COG3	Q96JB2	0.0131681	0.224887	0.385864	0.00636133	-0.94	0.418	0.294	-1.06	0.292	-0.648	0.71	-0.354
COG8	Q96MW5	0.573707	0.467363	0.680803	0.807085	0.266	0.344	0.194	0.115	-0.267	-0.00175	0.0772	0.192
COIL	P38432	0.0455345	0.00226426	0.590731	0.000109869	-0.649	1.11	0.162	-1.6	0.00657	-0.643	1.12	-0.481
COLGALT1	Q8NBJ5	0.019153	0.656045	0.000771784	0.242969	0.514	-0.0878	-0.837	-0.235	-0.0258	0.488	-0.114	-0.349
COMT	A0A7I2V370	0.0373019	0.00591727	0.0270622	0.00425359	-0.544	-0.77	0.584	0.81	0.318	-0.226	-0.451	0.359
COPA	A0A3B3ISC6	0.0848241	0.0477067	0.913326	0.673728	0.524	0.614	-0.0312	-0.121	-0.408	0.116	0.206	0.0852
COPB1	P53618	0.137883	0.260096	0.623496	0.922078	-0.411	-0.306	0.131	0.0259	0.249	-0.162	-0.0568	-0.0309
COPB2	H0Y938	0.00845623	0.0297998	0.0406135	0.130427	-0.573	-0.451	0.421	0.299	0.294	-0.279	-0.157	0.142
COPE	O14579	0.864956	0.313104	0.364656	0.950327	0.0427	0.258	0.231	0.0156	-0.144	-0.101	0.115	0.13
COPG1	Q9Y678	0.089046	0.865655	0.114949	0.980824	0.415	0.039	-0.382	-0.00554	-0.122	0.293	-0.0829	-0.0885
COPS2	B4DIH5	0.112554	0.00499129	0.0927727	0.885334	-0.61	-1.21	-0.65	-0.0528	0.77	0.159	-0.438	-0.491
COPS3	Q9UNS2	0.0743345	0.257806	0.756729	0.667543	-0.702	-0.428	0.115	-0.159	0.429	-0.272	0.0011	-0.158
COPS4	D6RFN0	0.302602	0.159334	0.559815	0.860413	-0.475	-0.66	-0.265	-0.0793	0.468	-0.00616	-0.191	-0.271
COPZ1	F8W651	0.00101939	0.000128271	0.325696	0.90176	-1.15	-1.46	-0.28	0.0345	1.01	-0.139	-0.453	-0.419
CORO1B	Q9BR76	0.267873	0.264946	0.105202	0.106557	0.244	0.245	0.367	0.365	-0.275	-0.0311	-0.0295	0.336
CORO1C	Q9ULV4	0.104341	0.0771831	0.433586	0.344602	-0.356	-0.391	0.165	0.2	0.234	-0.121	-0.156	0.0434
CORO7-PAM16	I3L167	0.797805	0.283079	0.291872	0.0720758	-0.0737	-0.316	0.31	0.552	0.0384	-0.0354	-0.277	0.274
CPNE1	A6PVH9	0.925955	0.476781	0.269341	0.614693	-0.0351	-0.272	-0.428	-0.191	0.192	0.157	-0.0792	-0.27
CPNE3	O75131	0.0396971	0.0264849	0.0240255	0.0360712	-0.687	-0.752	-0.767	-0.703	0.723	0.0363	-0.0286	-0.731
CPSF2	Q9P2I0	0.930572	0.0443285	0.307105	0.303	-0.0224	-0.56	-0.268	0.27	0.218	0.196	-0.342	-0.0719
CPSF3	Q9UKF6	0.237141	0.879429	0.0289325	0.308871	-0.417	0.0521	0.826	0.357	-0.0109	-0.428	0.0412	0.398
CPSF6	F8WJN3	0.529701	0.16733	0.0695141	0.266686	-0.24	-0.544	-0.735	-0.432	0.44	0.2	-0.104	-0.536
CPSF7	F5H669	0.891531	0.414384	0.405664	0.878936	-0.0442	-0.268	-0.273	-0.0493	0.157	0.113	-0.111	-0.16
CRKL	P46109	0.318342	3.71452e-05	0.993262	0.000220503	0.223	1.31	0.00185	-1.08	-0.439	-0.216	0.868	-0.214
CRNKL1	Q5JY65	0.128429	0.237379	0.616737	0.385798	-0.887	-0.676	-0.28	-0.49	0.682	-0.204	0.00596	-0.484
CROCC	Q5TZA2	0.512198	0.980058	0.18144	0.488921	0.117	-0.00442	-0.245	-0.123	0.00387	0.121	-0.000548	-0.124
CS	O75390	0.0474673	6.64615e-05	0.0101548	0.594714	-1.25	-3.27	-1.71	0.311	1.87	0.622	-1.4	-1.09
CSDE1	O75534	0.0283638	0.583103	0.7627	0.00531833	0.532	-0.122	0.0666	0.72	-0.252	0.28	-0.374	0.346
CSE1L	P55060	0.596453	0.525642	0.972739	0.941721	0.238	0.286	0.0153	-0.0327	-0.194	0.0437	0.0916	0.059
CSK	P41240	0.477654	0.0773372	0.65596	0.478481	0.134	0.351	0.0834	-0.133	-0.175	-0.0416	0.175	0.0418
CSNK2A2	P19784	0.678795	0.635576	0.425777	0.932242	-0.0866	0.0992	0.168	-0.0177	-0.0235	-0.11	0.0757	0.058
CSNK2B-LY6G5B-1181	Q5SRQ3	0.213786	0.164739	0.0179299	0.941888	-0.391	0.441	0.809	-0.0222	-0.117	-0.508	0.324	0.301
CSRP2	Q16527	0.346626	0.0114083	0.0553272	0.00130981	0.255	0.767	-0.549	-1.06	-0.182	0.0728	0.585	-0.476
CSTB	P04080	0.950523	0.00278578	0.180564	0.0371911	-0.02	1.16	0.448	-0.734	-0.393	-0.413	0.77	0.0354
CSTF2	E7EWR4	0.0546379	0.113284	0.924573	0.756816	-0.615	-0.495	0.0281	-0.0922	0.424	-0.191	-0.0706	-0.163
CTCF	A0A2R8Y595	0.201717	0.969833	0.61836	0.0806334	-0.486	0.0139	-0.184	-0.684	0.286	-0.2	0.299	-0.385
CTNNA1	P35221	0.244169	0.0819632	0.743217	0.335967	-0.249	-0.385	0.0684	0.204	0.204	-0.0455	-0.181	0.0229
CTNNB1	A0A2R8Y804	0.189954	0.00536613	4.78099e-05	0.244903	0.313	-0.754	-1.34	-0.276	0.367	0.68	-0.386	-0.662
CTNNBL1	A0A087WUB9	0.462217	0.330043	0.918856	0.8828	-0.18	-0.24	-0.0247	0.0357	0.156	-0.0237	-0.0841	-0.0484
CTNND1	A0A669KB62	0.666535	0.138556	0.000121225	0.00505197	0.079	-0.283	-0.964	-0.602	0.272	0.351	-0.0105	-0.613
CTPS1	A0A8Q3WKZ7	0.497634	0.470585	0.0720941	0.00471042	-0.128	0.137	-0.36	-0.625	0.12	-0.00838	0.257	-0.368
CTR9	Q6PD62	0.943868	0.00579979	0.108341	0.158815	0.0202	0.926	0.485	-0.421	-0.363	-0.343	0.563	0.143
CTSD	H7C469	0.0697777	0.510245	0.366724	0.109621	-0.947	0.325	0.448	-0.823	0.28	-0.667	0.605	-0.218
CTTN	Q14247	0.948702	0.0872928	0.000256582	0.0094172	0.0126	-0.355	-0.95	-0.583	0.32	0.333	-0.0347	-0.618
CTU2	Q2VPK5	0.957473	0.287882	0.216317	0.809796	0.0128	0.261	0.306	0.0579	-0.148	-0.135	0.113	0.171
CUL1	A0A590UJ56	0.54536	0.212568	0.367392	0.810928	-0.205	-0.433	-0.308	-0.0806	0.288	0.0827	-0.145	-0.226
CUL3	Q13618	0.783412	0.516273	0.0168077	0.0079776	-0.0691	-0.164	0.675	0.77	-0.093	-0.162	-0.257	0.512
CUX1	A0A2R8YDI1	0.792806	0.706433	0.872593	0.632561	-0.089	0.128	0.0543	-0.163	-0.00102	-0.09	0.127	-0.0357
CXorf57	Q6NSI4	0.936148	0.00319103	0.361409	0.0230905	-0.0451	-1.99	-0.523	1.42	0.65	0.605	-1.34	0.0826
CYB5R3	A0A8J8Z3C6	0.0724271	0.0227027	0.901398	0.000691147	0.513	-0.678	-0.0332	1.16	-0.0788	0.434	-0.757	0.401
CYFIP1	Q7L576	0.0159647	0.0103763	0.993087	0.819724	1.12	1.21	-0.00357	-0.0939	-0.859	0.257	0.348	0.254
CYP51A1	A0A8I5KWQ7	0.22445	0.0890104	0.0100022	0.0293022	0.333	0.48	0.786	0.639	-0.483	-0.15	-0.00308	0.636
DARS	P14868	0.510549	0.649739	0.0255109	0.0379744	0.156	0.107	-0.581	-0.532	0.0404	0.196	0.148	-0.384
DARS2	A0A3B3IS01	0.148934	0.120008	0.670147	0.764315	-0.451	-0.489	-0.128	-0.0901	0.38	-0.0712	-0.109	-0.199
DAXX	Q9UER7	0.403985	0.552985	0.449783	0.607937	-0.288	-0.203	0.26	0.176	0.13	-0.158	-0.0736	0.102
DAZAP1	K7EQ02	0.517079	0.169126	0.47232	0.149906	0.352	0.769	-0.391	-0.808	-0.27	0.0814	0.498	-0.309
DBN1	Q16643	0.992074	0.205436	0.735297	0.11907	-0.00236	-0.311	0.0806	0.389	0.0588	0.0564	-0.252	0.137
DBNL	Q9UJU6	0.203827	0.180003	0.0139616	0.0119935	0.245	0.259	-0.519	-0.533	-0.0575	0.187	0.202	-0.332
DCP1A	Q9NPI6	0.705817	0.64601	0.533477	0.158436	0.115	-0.141	0.191	0.447	-0.0704	0.045	-0.211	0.236
DCTN2	A8K8J9	0.74022	0.179971	0.68822	0.16039	-0.0733	-0.307	0.0888	0.322	0.0911	0.0178	-0.216	0.107
DCTN4	Q9UJW0	0.0446207	0.0321043	0.919076	0.94277	-0.757	-0.817	-0.0353	0.0249	0.591	-0.165	-0.226	-0.201
DCUN1D5	Q9BTE7	0.238968	0.979322	0.141973	0.767162	-0.542	0.0116	0.687	0.133	0.0966	-0.446	0.108	0.241
DCXR	J3KRZ4	0.639372	0.220658	0.193768	0.582739	0.139	0.373	0.398	0.164	-0.262	-0.123	0.111	0.275
DDB1	A0A7P0TB30	0.0561212	0.0571979	0.171295	0.174192	-0.64	-0.637	0.442	0.439	0.369	-0.271	-0.268	0.171
DDOST	P39656	0.660008	0.0341184	1.38604e-05	0.0018299	0.127	-0.665	-1.88	-1.09	0.574	0.701	-0.0906	-1.18
DDX1	A0A7I2V430	0.0645616	0.25206	0.00535248	0.0258839	0.437	0.259	-0.721	-0.544	-0.103	0.334	0.156	-0.387
DDX10	E9PIF2	0.903968	0.290632	0.959985	0.261652	-0.0593	0.531	0.0247	-0.566	-0.109	-0.169	0.422	-0.144
DDX18	Q9NVP1	0.135164	0.000353098	0.228148	0.0771774	0.312	0.934	0.247	-0.375	-0.451	-0.14	0.483	0.108
DDX19A	Q9NUU7	0.772033	0.665176	0.156007	0.197345	-0.0845	-0.127	-0.43	-0.388	0.181	0.0969	0.0549	-0.333
DDX20	Q9UHI6	0.0377539	0.0418786	0.0602127	0.0544091	0.747	0.729	0.665	0.683	-0.722	0.0251	0.007	0.69
DDX21	Q9NR30	0.211972	0.822796	0.623141	0.0615644	-0.252	0.0438	-0.0965	-0.392	0.139	-0.113	0.183	-0.209
DDX24	G3V529	0.16495	0.631918	0.263641	0.853992	-0.622	-0.208	0.494	0.0794	0.239	-0.383	0.032	0.111
DDX27	B7Z6D5	0.511181	0.47363	0.0173465	0.0195478	-0.227	-0.248	-0.915	-0.894	0.404	0.177	0.156	-0.738
DDX39A	O00148	0.463166	0.099601	0.704199	0.540726	-0.37	-0.867	-0.19	0.307	0.449	0.0793	-0.418	-0.111
DDX39B	Q13838	0.0554918	0.00977306	0.000330661	0.00181866	-0.511	-0.734	-1.17	-0.946	0.731	0.22	-0.00271	-0.949
DDX41	Q9UJV9	0.129372	0.00490323	0.000642728	3.05136e-05	-0.371	-0.774	1.02	1.42	0.124	-0.247	-0.65	0.772
DDX42	Q86XP3	0.205504	0.997678	0.691615	0.106198	-0.254	-0.000565	-0.0772	-0.33	0.146	-0.107	0.146	-0.185
DDX46	A0A0C4DG89	0.626777	0.051214	0.604155	0.284488	-0.113	-0.489	-0.121	0.254	0.209	0.0957	-0.28	-0.0253
DDX47	Q9H0S4	0.295767	0.894437	0.294916	0.892883	-0.322	-0.04	0.322	0.0406	0.0903	-0.231	0.0503	0.0909
DDX5	J3KTA4	0.549933	0.539979	0.00539283	0.00523259	0.127	0.13	-0.688	-0.691	0.076	0.203	0.206	-0.485
DDX50	Q9BQ39	0.740211	0.0948174	0.0209827	0.00126686	0.0945	0.502	-0.731	-1.14	0.01	0.104	0.512	-0.627
DDX51	Q8N8A6	0.691668	0.163381	0.0363031	0.660698	-0.0966	0.352	0.555	0.107	-0.178	-0.275	0.173	0.28
DDX52	Q9Y2R4	0.00129954	0.531063	0.425685	0.021691	-0.987	-0.156	0.199	-0.631	0.483	-0.504	0.327	-0.305
DDX54	Q8TDD1	0.706121	0.00475026	0.39877	0.0018655	0.104	0.918	-0.236	-1.05	-0.223	-0.118	0.695	-0.354
DDX55	F5H5U2	0.0162921	0.156246	0.82479	0.324445	0.757	0.414	-0.0621	0.282	-0.467	0.291	-0.0529	0.229
DDX56	Q9NY93	0.947813	0.221701	0.78999	0.160358	0.0166	0.319	-0.0675	-0.37	-0.0711	-0.0545	0.248	-0.122
DDX6	P26196	0.831371	0.761815	0.225296	0.258875	-0.038	-0.0542	-0.223	-0.207	0.0882	0.0502	0.0341	-0.173
DEGS1	O15121	0.644548	0.660031	0.149441	0.144091	0.156	0.148	0.504	0.512	-0.241	-0.0854	-0.0927	0.419
DEK	A0A494C198	0.602054	0.0424222	0.118276	0.286845	-0.105	0.443	0.33	-0.219	-0.14	-0.246	0.303	0.0837
DFFA	O00273	0.72852	0.255949	0.0846232	0.751844	-0.0754	0.252	0.396	0.0686	-0.125	-0.2	0.128	0.197
DHX15	O43143	0.244626	0.000163326	0.0748967	0.0604205	0.23	0.982	0.365	-0.388	-0.452	-0.222	0.531	0.143
DHX16	O60231	0.380129	0.528587	0.327698	0.463163	-0.223	-0.159	0.249	0.185	0.0888	-0.134	-0.07	0.115
DHX30	Q7L2E3	0.919552	0.127442	0.71427	0.270637	0.029	0.458	0.105	-0.323	-0.155	-0.126	0.302	-0.021
DHX36	Q9H2U1	0.244068	0.00134699	0.123361	0.257283	0.313	1.04	0.422	-0.304	-0.521	-0.209	0.517	0.213
DHX37	Q8IY37	0.937373	0.00817424	0.0401584	0.463966	0.0181	0.704	0.515	-0.171	-0.314	-0.296	0.39	0.219
DHX38	Q92620	0.0209108	0.110609	0.0349759	0.173643	-0.766	-0.499	0.686	0.42	0.336	-0.43	-0.163	0.257
DHX57	Q6P158	0.847766	0.491635	0.103068	0.411242	0.0504	-0.182	-0.451	-0.218	0.133	0.183	-0.049	-0.267
DHX8	F5H658	0.0699208	0.0270314	0.807374	0.794216	0.438	0.552	0.0552	-0.0591	-0.371	0.0671	0.181	0.122
DHX9	Q08211	0.996468	0.148649	0.0235418	0.325281	0.000939	-0.319	-0.533	-0.213	0.213	0.214	-0.107	-0.319
DIAPH1	A0A2R8Y5N1	0.291642	0.202387	0.0513118	0.0326881	-0.21	-0.256	0.409	0.456	0.0666	-0.143	-0.19	0.266
DIAPH3	Q9NSV4	0.484931	0.363832	0.781781	0.622077	-0.19	-0.249	0.0749	0.134	0.139	-0.0516	-0.11	0.0233
DICER1	Q9UPY3	0.813965	0.491774	0.291643	0.141153	0.0702	0.207	-0.321	-0.458	-0.00649	0.0637	0.2	-0.257
DIDO1	Q9BTC0	0.778375	0.0776081	0.000382989	0.0250998	-0.0715	0.476	1.18	0.629	-0.378	-0.449	0.0989	0.728
DIEXF	Q68CQ4	0.548894	0.360718	0.109732	0.189513	-0.192	-0.296	-0.535	-0.432	0.304	0.112	0.00818	-0.424
DIMT1	A0A7P0T9J1	0.163307	0.985073	0.612735	0.364586	-0.304	-0.00393	0.107	-0.193	0.126	-0.178	0.122	-0.071
DIS3	Q9Y2L1	0.10044	0.314514	0.00405099	2.66684e-05	0.379	-0.225	0.746	1.35	-0.32	0.0593	-0.545	0.805
DKC1	A0A8Q3WLW8	0.0375612	0.0389301	0.334307	0.343333	-0.645	-0.64	0.28	0.274	0.413	-0.233	-0.227	0.0471
DLAT	A0A7P0TA47	0.0438572	0.187981	0.83826	0.538096	-0.493	-0.307	0.046	-0.14	0.312	-0.181	0.00463	-0.135
DLG1	Q12959	0.124584	0.0487126	0.350185	0.157169	-0.37	-0.489	0.218	0.338	0.253	-0.117	-0.237	0.101
DLGAP5	Q15398	0.481048	0.193039	0.649378	0.85871	0.151	0.285	0.0966	-0.0377	-0.171	-0.0201	0.114	0.0765
DNAAF5	Q86Y56	0.0606317	0.867521	0.873765	0.0615255	0.538	0.0446	0.0425	0.536	-0.291	0.247	-0.246	0.29
DNAJA1	P31689	0.643294	0.516083	0.129518	0.641808	-0.125	0.176	0.427	0.126	-0.0882	-0.213	0.0879	0.214
DNAJA2	O60884	0.24138	0.0758736	0.00263845	0.596017	-0.24	0.377	0.724	0.106	-0.155	-0.396	0.222	0.329
DNAJC11	Q9NVH1	0.172282	0.819375	0.233896	0.970894	0.747	0.12	-0.645	-0.0192	-0.242	0.504	-0.122	-0.141
DNAJC2	Q99543	0.364543	0.696232	0.770161	0.8126	0.191	0.0811	-0.0606	0.0492	-0.101	0.0904	-0.0195	0.0297
DNAJC7	Q99615	0.810011	0.000152176	0.000532967	0.657259	0.0506	1.08	0.938	-0.0937	-0.531	-0.48	0.552	0.458
DNAJC9	Q8WXX5	0.122289	0.00684258	0.0746834	0.706767	0.302	0.586	0.354	0.0703	-0.386	-0.0839	0.2	0.27
DNM1L	O00429	0.192543	0.336597	0.731467	0.979906	-0.503	-0.365	0.128	-0.0094	0.311	-0.192	-0.0545	-0.0639
DNM2	P50570	0.658905	0.268863	0.0862522	0.0236996	0.153	0.391	-0.629	-0.867	-0.0172	0.136	0.374	-0.493
DNMT1	A0A7I2YQA8	0.0674419	0.395988	0.0651939	0.386192	-0.561	-0.247	0.566	0.252	0.201	-0.36	-0.0463	0.206
DNTTIP2	Q5QJE6	0.239803	0.00641329	0.00877578	0.304259	0.271	0.712	0.676	0.235	-0.482	-0.212	0.229	0.464
DOCK7	Q96N67	0.682384	0.0499575	0.937563	0.0916233	0.117	0.602	-0.0223	-0.508	-0.203	-0.0866	0.399	-0.109
DPYSL2	Q16555	0.71609	0.875755	0.202961	0.432961	0.0876	-0.0376	-0.316	-0.191	0.0446	0.132	0.00698	-0.184
DRG1	Q9Y295	0.46356	0.424436	0.534906	0.492143	0.181	0.198	-0.153	-0.17	-0.102	0.0795	0.0962	-0.0737
DSG2	Q14126	0.279566	0.0999896	0.000976832	0.208166	0.197	-0.308	-0.735	-0.231	0.163	0.359	-0.146	-0.376
DSTN	P60981	0.919804	0.629446	0.0879519	0.169985	0.0217	0.104	0.389	0.306	-0.134	-0.112	-0.0299	0.276
DUSP9	Q99956	0.907661	0.671292	0.0110349	0.0202421	0.0377	0.138	0.943	0.842	-0.289	-0.251	-0.151	0.691
DUT	A0A0C4DGL3	0.120233	0.863592	0.509194	0.433515	-0.453	-0.0477	0.185	-0.22	0.192	-0.261	0.144	-0.0758
DVL2	I3L2W9	0.191603	0.382856	0.677412	0.962093	0.29	0.19	-0.0897	0.0102	-0.17	0.12	0.0201	0.0303
DYNC1LI1	Q9Y6G9	0.174554	0.613651	0.663925	0.0320816	-0.361	0.13	-0.112	-0.603	0.176	-0.185	0.306	-0.297
ECHS1	P30084	0.737739	0.949102	0.931393	0.754492	-0.0787	0.015	0.0202	-0.0735	0.0306	-0.0482	0.0456	-0.028
EDC3	Q96F86	0.39619	0.866899	0.882714	0.407013	-0.339	-0.0661	-0.0582	-0.332	0.201	-0.139	0.135	-0.197
EDC4	Q6P2E9	0.0401045	0.279624	0.477813	0.0823892	0.705	0.349	0.226	0.582	-0.496	0.209	-0.147	0.435
EEF1A1	P68104	0.00115975	0.00285448	0.00423377	0.00170842	-0.95	-0.841	-0.794	-0.903	0.884	-0.0662	0.0427	-0.86
EEF1B2	P24534	0.155232	0.279172	0.149103	0.289325	0.621	-0.465	-0.631	0.455	-0.0365	0.584	-0.501	-0.0466
EEF1D	P29692	0.258958	0.00085346	0.00349937	0.0764377	0.382	-1.39	-1.15	0.623	0.444	0.826	-0.946	-0.324
EEF1E1	D6RBD7	0.990026	0.552615	0.0717649	0.196209	-0.00761	-0.364	-1.17	-0.813	0.387	0.38	0.0232	-0.79
EEF1G	P26641	0.7732	0.0453145	0.0141527	0.379485	-0.111	-0.832	-1.06	-0.342	0.529	0.419	-0.303	-0.645
EEF2	P13639	0.010713	0.962131	0.163832	0.000702993	-0.643	-0.0105	-0.319	-0.952	0.404	-0.239	0.393	-0.558
EGLN1	Q9GZT9	0.224874	0.0268384	0.760633	0.380729	0.67	1.31	0.164	-0.477	-0.703	-0.0336	0.607	0.13
EHD4	Q9H223	0.658244	0.394271	0.90484	0.247059	-0.202	0.392	0.0543	-0.539	-0.0109	-0.212	0.381	-0.158
EHMT1	A0A0C4DGF8	0.877132	0.113618	0.859909	0.0628031	-0.0387	0.416	-0.0441	-0.498	-0.0735	-0.112	0.342	-0.156
EIF2A	F8WAE5	0.639981	0.154643	0.718361	0.518795	-0.0849	-0.268	-0.0653	0.118	0.126	0.0408	-0.142	-0.0245
EIF2B1	Q14232	0.805167	0.219828	0.141383	0.980664	-0.0533	0.273	0.332	0.00524	-0.125	-0.178	0.149	0.154
EIF2B3	Q9NR50	0.324121	0.0109653	0.883666	0.097258	0.208	0.601	0.0303	-0.363	-0.262	-0.0538	0.339	-0.0235
EIF2D	P41214	0.641193	0.01189	0.176095	0.330578	0.189	1.15	0.565	-0.399	-0.524	-0.335	0.629	0.23
EIF2S1	P05198	0.296848	0.00100864	0.00672639	0.926261	-0.321	-1.24	-0.95	-0.0279	0.709	0.388	-0.534	-0.562
EIF2S3	P41091	0.497129	0.0260736	0.0660307	0.847426	-0.129	-0.462	-0.37	-0.0362	0.272	0.144	-0.19	-0.226
EIF3A	Q14152	0.305685	0.0748744	0.0485176	0.423577	0.296	-0.536	-0.603	0.229	0.137	0.433	-0.399	-0.17
EIF3B	P55884	0.353	0.0995739	0.770357	0.0297671	0.215	-0.396	-0.0666	0.544	0.00805	0.223	-0.388	0.157
EIF3C	Q99613	0.79024	0.00745793	0.970849	0.00410649	-0.0625	0.727	-0.00857	-0.798	-0.148	-0.211	0.579	-0.219
EIF3D	O15371	0.00376996	0.056816	0.101972	0.743277	0.756	0.449	-0.378	-0.072	-0.396	0.36	0.0537	-0.0183
EIF3E	P60228	0.274698	0.776847	0.0396023	0.407814	0.253	-0.0641	-0.506	-0.189	0.0163	0.269	-0.0478	-0.237
EIF3F	O00303	0.642354	0.0348393	0.16192	0.698696	-0.112	-0.553	-0.348	0.093	0.281	0.169	-0.272	-0.179
EIF3G	K7ENA8	0.330744	0.567983	0.0014065	0.0300527	0.239	-0.139	-0.955	-0.576	0.154	0.393	0.0148	-0.562
EIF3H	O15372	0.286614	0.00998875	0.201316	0.590487	-0.214	-0.58	-0.259	0.106	0.317	0.103	-0.263	-0.157
EIF3I	Q13347	0.0189769	0.00047894	0.253698	0.00794683	-0.651	-1.12	0.291	0.761	0.533	-0.118	-0.588	0.173
EIF3J	O75822	0.385423	0.0013104	0.000308961	0.910004	0.152	-0.687	-0.82	0.0195	0.301	0.453	-0.386	-0.367
EIF3K	K7ES31	0.357206	0.071515	0.908061	0.281204	-0.261	-0.537	0.0322	0.308	0.257	-0.00451	-0.28	0.0277
EIF3L	B0QY89	0.0478351	0.327808	0.000821213	0.284628	0.516	-0.24	-1.02	-0.264	0.0571	0.573	-0.183	-0.447
EIF3M	Q7L2H7	0.775031	0.223587	0.376404	0.0794393	0.0597	0.261	-0.187	-0.389	-0.0484	0.0113	0.213	-0.176
EIF4A1	P60842	0.639717	0.0784312	0.985796	0.181458	-0.102	-0.407	-0.00387	0.301	0.154	0.0516	-0.253	0.0477
EIF4A3	P38919	0.0878508	0.283085	0.0624646	0.0160787	-0.374	-0.227	-0.413	-0.56	0.347	-0.027	0.12	-0.44
EIF4B	E7EX17	0.211107	0.273516	0.00763096	0.00547289	-0.418	-0.364	-1	-1.06	0.55	0.132	0.187	-0.869
EIF4ENIF1	B1AKL4	0.118641	0.368109	0.618395	0.0564592	-0.643	0.359	0.197	-0.806	0.183	-0.461	0.542	-0.264
EIF4H	Q15056	0.80967	0.622513	0.434158	0.305987	-0.0905	-0.186	0.297	0.392	0.0174	-0.0731	-0.168	0.224
EIF5	P55010	0.710769	0.548003	0.00536481	0.0361457	0.092	-0.15	-0.808	-0.566	0.193	0.285	0.0438	-0.523
EIF5A	P63241	0.679792	0.812634	0.369211	0.134744	0.109	-0.0625	0.24	0.412	-0.0989	0.0101	-0.161	0.25
EIF5B	A0A087WUT6	0.658328	0.543025	0.00997582	0.075309	0.0841	-0.116	-0.559	-0.359	0.127	0.211	0.0107	-0.348
ELAC2	E7ES68	0.294344	0.00231514	0.0623776	0.000396366	-0.278	-0.959	0.519	1.2	0.249	-0.029	-0.71	0.49
ELAVL1	Q15717	0.0385476	2.00454e-05	0.0643345	0.0508708	-0.438	-1.23	-0.385	0.41	0.623	0.185	-0.609	-0.2
EMC1	A0A8I5KTE8	0.0248435	0.546197	0.111254	0.84025	-1.02	-0.249	0.687	-0.0827	0.4	-0.619	0.151	0.0681
EMD	P50402	0.00353013	0.342224	0.913207	0.000674311	0.784	-0.218	-0.0246	0.977	-0.331	0.452	-0.549	0.428
EML4	B5MBZ0	0.885297	0.449759	0.0015223	0.00511377	0.029	0.154	0.787	0.662	-0.25	-0.221	-0.0959	0.566
ENAH	A0A0U1RRM6	0.0890824	0.00905255	0.960233	0.224998	-0.369	-0.614	0.0102	0.256	0.335	-0.0334	-0.279	-0.0231
ENO1	P06733	0.000168404	2.13202e-05	0.000103851	0.000962535	-1.29	-1.6	-1.36	-1.05	1.38	0.0943	-0.214	-1.26
EP400	Q96L91	0.0385753	0.306113	0.0175529	0.162159	1.04	0.482	-1.23	-0.671	-0.334	0.707	0.149	-0.522
EPB41	P11171	0.636502	0.62952	0.00413483	0.00405482	0.113	0.115	-0.807	-0.81	0.117	0.229	0.232	-0.578
EPB41L2	O43491	0.0106733	0.00340522	2.42247e-05	0.851903	0.691	-0.828	-1.48	0.0443	0.23	0.921	-0.598	-0.554
EPB41L3	Q9Y2J2	0.000627885	0.0742029	0.000651584	0.0768927	0.972	0.423	-0.968	-0.419	-0.35	0.622	0.0731	-0.346
EPN1	Q9Y6I3	0.136453	0.017006	0.049454	0.326573	0.376	0.647	0.512	0.241	-0.478	-0.102	0.169	0.41
EPRS	P07814	0.02645	0.94778	0.902382	0.0295277	0.536	-0.0143	-0.0268	0.524	-0.258	0.278	-0.272	0.252
EPS15	B1AUU8	0.242172	0.148638	0.4202	0.0758717	-0.306	0.383	0.208	-0.481	0.00517	-0.3	0.388	-0.0928
EPS8	A0A2R8Y4W2	0.651565	0.317793	0.752516	0.385165	0.164	0.369	-0.114	-0.319	-0.146	0.0185	0.223	-0.0959
ERBB2IP	A0A8V8TN18	0.502221	0.855327	0.428655	0.759425	0.146	0.0394	-0.173	-0.0663	-0.0397	0.107	-0.000285	-0.0666
ERC1	G8JLD3	0.449785	0.427635	0.545765	0.520835	0.185	0.194	-0.147	-0.156	-0.104	0.0806	0.0899	-0.0664
ERCC6L	B5MDQ0	0.690633	0.977604	0.930751	0.776563	0.12	0.00844	-0.0261	0.0855	-0.0556	0.0645	-0.0472	0.0383
ERH	G3V279	0.735156	0.473409	0.308851	0.516925	0.0902	0.193	0.276	0.174	-0.162	-0.0722	0.0303	0.204
ERLIN2	E5RHW4	0.208124	0.704056	0.694976	0.212229	-0.289	0.0847	0.0875	-0.286	0.101	-0.187	0.186	-0.1
ESYT1	Q9BSJ8	0.0668971	0.0363441	0.523957	0.000242552	0.521	-0.608	0.171	1.3	-0.151	0.37	-0.759	0.541
ESYT2	A0A499FIX8	0.0290185	0.0448095	0.404097	0.293257	-0.67	-0.606	-0.236	-0.299	0.546	-0.124	-0.0608	-0.36
ETF1	P62495	0.277617	0.000286968	0.0405612	0.161244	-0.372	-1.6	-0.745	0.487	0.773	0.402	-0.831	-0.344
ETFA	A0A8I5KVC9	0.182805	0.00085216	0.0181444	0.851926	-0.287	-0.875	-0.549	0.0388	0.499	0.213	-0.375	-0.337
EWSR1	A0A0D9SFL3	0.0190475	0.0289731	0.28284	0.202766	0.724	0.664	0.304	0.363	-0.604	0.12	0.0603	0.424
EXD2	Q9NVH0	0.911805	0.384992	0.988714	0.437829	0.0753	0.599	-0.00961	-0.533	-0.185	-0.11	0.414	-0.119
EXO1	Q9UQ84	0.494559	0.36163	0.0642576	0.0412347	-0.148	-0.199	0.425	0.476	0.0174	-0.131	-0.182	0.295
EXOC2	Q96KP1	0.319781	0.563636	0.188955	0.362244	-0.312	-0.179	0.418	0.285	0.0962	-0.216	-0.0826	0.202
EXOC5	F8W9B8	0.51528	0.245406	0.00677691	0.208235	-0.208	0.378	0.997	0.411	-0.24	-0.448	0.138	0.55
EXOSC10	Q01780	0.0266817	0.0275153	0.00079274	0.532946	-0.65	0.646	1.13	-0.167	-0.119	-0.769	0.527	0.36
EXOSC3	Q9NQT5	0.0179376	0.102147	0.0116309	0.0687307	-0.587	-0.381	0.636	0.43	0.23	-0.357	-0.152	0.279
FAF2	Q96CS3	0.153187	0.208911	0.000184207	0.000131086	0.366	0.319	1.24	1.29	-0.573	-0.207	-0.254	1.03
FAM120A	A0A8V8TNY3	0.174088	0.440404	0.409672	0.00861097	0.385	-0.213	0.228	0.826	-0.196	0.189	-0.409	0.417
FAM175B	Q15018	0.616514	0.0495304	0.0164227	0.291444	0.12	0.508	0.645	0.258	-0.348	-0.228	0.159	0.417
FAM208B	A0A8Q3SI68	0.72785	0.176648	0.759883	0.0560471	-0.131	0.526	-0.115	-0.772	-0.0373	-0.168	0.489	-0.283
FAM98A	E9PH82	0.388906	0.0951678	0.0101171	0.760154	0.191	-0.385	-0.643	-0.0668	0.162	0.353	-0.224	-0.291
FANCD2	Q9BXW9	0.308413	0.357165	0.393979	0.341638	-0.197	-0.177	-0.164	-0.183	0.184	-0.0132	0.0064	-0.177
FANCI	H3BP78	0.097275	0.000182533	0.115122	0.118472	-0.368	-1.06	-0.348	0.345	0.536	0.168	-0.525	-0.18
FAR1	E9PNW8	0.524642	0.609556	0.996853	0.90133	0.193	0.154	-0.00119	0.0373	-0.135	0.0582	0.0197	0.057
FARSA	Q9Y285	0.125437	0.0346681	0.00656367	0.00164846	0.519	0.747	-1.02	-1.25	-0.191	0.328	0.556	-0.694
FARSB	Q9NSD9	0.889824	0.157121	0.00169554	0.0231512	-0.0384	-0.407	-1.07	-0.698	0.388	0.349	-0.0197	-0.718
FASN	P49327	0.341308	0.0133044	0.910845	0.102106	0.211	0.61	0.0243	-0.375	-0.264	-0.0532	0.346	-0.0289
FBL	P22087	0.239066	0.952056	0.550163	0.0972993	-0.229	-0.0114	-0.114	-0.331	0.146	-0.083	0.134	-0.197
FBRSL1	A0A7P0Z485	0.196764	0.0860092	0.925489	0.564193	0.478	0.652	-0.0335	-0.208	-0.394	0.0842	0.259	0.0507
FDPS	P14324	0.670146	0.0907403	0.209451	0.0177262	-0.0934	-0.391	0.283	0.581	0.0738	-0.0196	-0.317	0.263
FDXR	A0A0A0MTN9	0.805419	0.140653	0.121844	0.87107	-0.0492	0.307	0.323	-0.0324	-0.133	-0.182	0.174	0.141
FECH	A0A499FJN5	0.418124	0.41774	0.497675	0.498104	0.24	0.241	0.201	0.2	-0.23	0.00991	0.0101	0.21
FEN1	P39748	0.00215192	0.918117	0.0593653	6.29591e-05	2.37	0.0653	1.29	3.59	-1.52	0.847	-1.46	2.13
FERMT2	Q96AC1	0.234695	0.0128488	0.5044	0.0372024	0.304	0.702	-0.167	-0.565	-0.285	0.0183	0.416	-0.149
FH	P07954	0.0301588	0.0243781	0.707696	0.790864	-1.37	-1.43	-0.215	-0.152	1.09	-0.272	-0.335	-0.487
FHL1	Q5JXI8	0.494056	0.713761	0.4372	0.644175	0.207	0.11	-0.236	-0.139	-0.072	0.135	0.0381	-0.101
FIGNL1	Q6PIW4	0.861724	0.0704621	0.778997	0.156102	0.0467	0.518	0.0753	-0.396	-0.172	-0.125	0.346	-0.0496
FKBP15	A0A8I5QJ94	0.54192	0.415718	0.871419	0.215433	0.295	-0.396	-0.0778	0.613	-0.0291	0.266	-0.425	0.188
FKBP4	Q02790	0.0598975	0.03065	0.00924943	0.175246	0.423	-0.498	-0.627	0.295	0.0695	0.493	-0.429	-0.134
FLII	Q13045	0.296734	0.543888	0.0600625	0.134733	0.308	0.177	-0.584	-0.452	-0.0524	0.256	0.124	-0.328
FLNA	Q60FE5	0.402533	0.0045612	0.000181491	0.400722	0.182	-0.719	-1.08	-0.183	0.36	0.542	-0.359	-0.542
FLNB	O75369	0.976423	5.78138e-05	1.37621e-05	0.403249	0.00721	-1.39	-1.61	-0.207	0.746	0.753	-0.646	-0.853
FLNC	Q14315	0.0714104	0.219874	0.402467	0.032861	0.986	-0.647	-0.435	1.2	-0.222	0.763	-0.87	0.329
FLOT1	A0A140T9R1	0.319981	0.133807	0.743466	0.385013	0.314	0.485	-0.101	-0.273	-0.253	0.0609	0.232	-0.0405
FMR1	Q06787	0.0876455	0.947668	0.0189048	0.458546	0.567	-0.0206	-0.822	-0.235	-0.0728	0.494	-0.0934	-0.328
FNDC3A	Q9Y2H6	0.841453	0.3767	0.00575185	0.00147086	-0.0777	-0.349	1.25	1.53	-0.188	-0.265	-0.536	0.989
FOXC1	Q12948	0.832815	0.573333	0.34977	0.553968	0.0668	0.179	0.301	0.188	-0.153	-0.0866	0.0258	0.214
FOXK1	P85037	0.977829	0.0241676	0.144019	0.325371	-0.00549	0.494	0.301	-0.198	-0.196	-0.201	0.298	0.0997
FRG1	Q14331	0.0876216	0.40594	0.924325	0.298007	0.431	0.201	0.0226	0.253	-0.272	0.16	-0.0708	0.183
FSCB	Q5H9T9	0.831353	0.770056	0.446666	0.792235	0.152	-0.209	-0.549	-0.188	0.114	0.266	-0.0955	-0.284
FTSJ3	Q8IY81	0.970604	0.00899388	0.601978	0.00298067	-0.0103	0.839	-0.146	-0.996	-0.168	-0.178	0.671	-0.325
FUBP1	Q96AE4	0.235133	0.957179	0.7491	0.153157	0.342	0.0151	0.0899	0.417	-0.197	0.145	-0.182	0.235
FUBP3	Q96I24	0.19184	0.0398799	0.631358	0.00112105	0.363	-0.602	0.13	1.09	-0.0635	0.3	-0.665	0.429
FUS	H3BPE7	0.849599	0.207903	0.831089	0.377423	0.0581	0.398	0.0654	-0.274	-0.145	-0.0868	0.253	-0.0214
FUSIP1	Q6IQ42	0.0508136	0.0188653	0.0133419	0.0363915	-0.624	-0.777	-0.829	-0.676	0.713	0.0897	-0.0635	-0.74
FXR1	A0A8V8TNP6	0.0257196	0.528899	0.812777	0.011842	0.58	-0.149	-0.0558	0.674	-0.239	0.341	-0.388	0.286
FXR2	P51116	0.414609	0.684316	0.341892	0.789793	0.224	-0.111	-0.262	0.0723	-0.0188	0.205	-0.129	-0.057
G3BP2	Q9UN86	0.717615	2.3939e-05	0.00095237	0.0269433	0.107	-1.84	-1.23	0.721	0.713	0.82	-1.13	-0.406
G6PD	A0A8Q3SJB9	0.320677	0.878616	0.0378106	0.00708008	-0.218	-0.033	-0.489	-0.674	0.24	0.0212	0.207	-0.468
GAK	O14976	0.17349	0.272617	0.0540383	0.646966	-0.424	0.337	0.623	-0.138	-0.0281	-0.452	0.309	0.171
GALNT2	Q10471	0.442524	0.00498408	0.121705	0.373801	-0.183	-0.779	-0.383	0.213	0.382	0.199	-0.397	-0.184
GAPDH	P04406	0.000148263	2.00775e-05	0.000167684	0.00151672	-1.55	-1.9	-1.52	-1.17	1.63	0.0832	-0.27	-1.44
GARS	P41250	0.0877176	0.00240475	6.40671e-05	0.0019646	-0.388	-0.787	-1.21	-0.81	0.693	0.305	-0.0943	-0.904
GART	P22102	0.995623	0.248349	0.456143	0.670966	0.00105	0.228	0.145	-0.0819	-0.0936	-0.0926	0.134	0.0522
GATAD2B	A0A0U1RRM1	0.0815779	0.271479	0.187792	0.526111	-0.413	-0.251	0.304	0.143	0.193	-0.22	-0.058	0.0845
GBA	A0A0G2JNZ5	0.480318	0.069186	0.0791176	0.436926	-0.268	0.73	0.702	-0.296	-0.224	-0.492	0.506	0.21
GBE1	Q04446	0.776812	0.516818	0.250277	0.0499681	-0.0746	0.172	-0.31	-0.557	0.0719	-0.00272	0.244	-0.313
GBF1	Q92538	0.678798	0.996073	0.0867843	0.175371	0.1	0.00119	-0.437	-0.339	0.059	0.159	0.0602	-0.278
GCC2	A0A8I5QJB7	0.364353	0.735878	0.224298	0.0236012	-0.279	0.102	-0.378	-0.759	0.208	-0.0703	0.31	-0.448
GCLM	P48507	0.242257	0.031107	0.177374	0.0212648	-0.265	-0.523	0.309	0.566	0.186	-0.0791	-0.337	0.23
GCN1L1	Q92616	0.0157269	0.810427	0.0212903	0.000183301	0.651	0.0575	0.614	1.21	-0.494	0.158	-0.436	0.772
GDI2	P50395	0.0149921	0.00264421	0.00110303	0.0061653	-0.784	-1.04	-1.17	-0.913	0.943	0.158	-0.0938	-1.01
GEMIN2	H0YDP6	0.711912	0.833961	0.017655	0.0241188	0.106	0.0601	-0.762	-0.716	0.122	0.228	0.182	-0.533
GEMIN4	P57678	0.350666	0.114463	0.315036	0.130322	-0.27	0.471	0.291	-0.45	-0.0557	-0.325	0.415	-0.0343
GEMIN5	Q8TEQ6	0.102446	0.000293341	0.0124082	0.824833	0.409	1.14	0.674	-0.0526	-0.657	-0.248	0.479	0.426
GFM1	Q96RP9	0.53208	0.499734	0.00730566	0.00808372	-0.178	-0.193	-0.881	-0.866	0.358	0.179	0.165	-0.702
GFPT1	A0A6I8PRN4	0.158304	0.0173519	0.575736	0.0950757	0.301	0.548	-0.116	-0.362	-0.259	0.0425	0.289	-0.073
GGA2	Q9UJY4	0.84655	0.7679	0.175769	0.148513	0.0465	0.071	-0.337	-0.362	0.0433	0.0898	0.114	-0.247
GIGYF2	Q6Y7W6	0.163196	0.324485	0.369334	0.641826	0.501	0.347	-0.315	-0.161	-0.258	0.242	0.0887	-0.0727
GLRX3	O76003	0.702981	0.00463995	0.884785	0.0016553	-0.0828	0.724	-0.0314	-0.838	-0.132	-0.214	0.592	-0.246
GLUL	A0A2R8YDT1	0.391174	0.394632	0.40188	0.39838	0.178	0.177	0.174	0.175	-0.177	0.00136	2.58e-05	0.175
GMPS	P49915	0.0285987	0.00393067	0.867566	0.250577	-0.455	-0.646	0.0315	0.222	0.381	-0.0739	-0.265	-0.0424
GNAI3	P08754	0.0553621	0.821258	0.103698	0.903705	0.49	0.0537	-0.408	0.0288	-0.157	0.334	-0.103	-0.0741
GNAS	Q5JWF2	0.610966	0.512127	0.968902	0.911779	0.112	0.144	0.00852	-0.0242	-0.0941	0.0176	0.0503	0.0261
GNB1	P62873	0.702208	0.00613828	0.000854259	0.177661	-0.0878	-0.732	-0.964	-0.32	0.468	0.38	-0.264	-0.584
GNB2	P62879	0.45585	0.000331961	0.00436638	0.556284	-0.187	-1.17	-0.834	0.147	0.594	0.407	-0.574	-0.427
GNB2L1	P63244	0.481953	0.413073	0.332325	0.583303	-0.158	0.184	0.22	-0.123	-0.0221	-0.18	0.162	0.0396
GNL2	Q13823	0.798921	0.780293	0.228895	0.22039	-0.0824	-0.0903	0.4	0.408	-0.0362	-0.119	-0.126	0.281
GNL3	Q9BVP2	0.038365	0.0381486	0.00207521	0.447543	-0.495	0.496	0.822	-0.168	-0.082	-0.577	0.414	0.245
GNL3L	A0A6I8PS19	0.066215	0.322163	0.00623892	0.83015	-0.624	0.321	1.01	0.0682	-0.0213	-0.646	0.299	0.368
GNPDA1	D6RAY7	0.138023	0.00936963	0.238066	0.825303	-0.331	-0.636	-0.259	0.0471	0.389	0.0585	-0.247	-0.2
GOLGA2	A0A087WYC0	0.15696	0.128317	6.70741e-06	0.00132652	-0.383	0.414	1.83	1.04	-0.37	-0.753	0.0439	1.08
GOLGA3	Q08378	0.310767	0.027619	0.000460004	0.00680781	0.193	0.453	0.846	0.586	-0.421	-0.228	0.0317	0.618
GOPC	F5H1Y4	0.033455	0.32774	0.00113462	0.466388	-0.626	0.268	1.09	0.198	-0.0269	-0.653	0.241	0.439
GPATCH4	Q5T3I0	0.178457	0.00352197	0.267403	0.350883	0.33	0.824	0.269	-0.225	-0.438	-0.108	0.386	0.161
GPHN	F5H039	0.206328	0.109085	0.0368668	0.480808	-0.31	0.4	0.541	-0.169	-0.0805	-0.39	0.32	0.151
GPRASP2	Q96D09	0.18168	0.0109588	0.229518	0.00819943	-0.519	1.09	0.463	-1.14	-0.129	-0.647	0.96	-0.184
GRSF1	Q12849	0.0686366	0.021207	0.559692	0.973439	-1.36	-1.8	-0.411	0.0233	1.23	-0.129	-0.564	-0.541
GSPT1	H3BR35	0.0366321	0.0119444	0.00830276	0.0518775	-0.473	0.592	0.631	-0.435	-0.0694	-0.542	0.523	0.0885
GTF3C1	Q12789	0.694257	0.211431	0.00355198	0.0904824	-0.106	0.345	0.931	0.48	-0.266	-0.372	0.0789	0.559
GTF3C2	Q8WUA4	0.860012	0.182962	0.0168262	0.27026	-0.0506	0.396	0.77	0.324	-0.266	-0.317	0.129	0.453
GTF3C3	A0A494C1S7	0.379526	0.00576577	8.27936e-05	0.184865	-0.197	0.714	1.21	0.303	-0.383	-0.581	0.33	0.634
GTF3C5	Q5T7U1	0.203018	0.694534	0.0117689	0.258439	-0.374	0.112	0.816	0.33	-0.045	-0.419	0.0671	0.397
GTPBP1	O00178	0.226155	0.308941	0.143194	0.201181	-0.294	-0.245	0.361	0.312	0.118	-0.176	-0.127	0.185
GTPBP4	Q9BZE4	0.158161	0.00020761	0.00152571	0.687909	0.376	1.28	1	0.103	-0.757	-0.381	0.518	0.621
GTSE1	Q9NYZ3	0.224888	0.363507	0.163918	0.472032	-0.446	0.33	0.517	-0.259	0.0115	-0.435	0.341	0.0819
GYS1	P13807	0.3079	0.398779	0.177487	0.130366	-0.233	-0.192	-0.313	-0.355	0.243	0.00964	0.0511	-0.303
HACD3	Q9P035	0.705597	0.528975	0.964846	0.764778	-0.19	-0.319	0.0222	0.151	0.169	-0.021	-0.15	0.00114
HADH	A0A1W2PQV5	0.0221558	4.18296e-05	0.0812048	0.150205	-0.692	-1.6	-0.504	0.408	0.873	0.181	-0.731	-0.323
HADHA	H0YFD6	0.269064	0.000626241	0.000845551	0.339014	-0.553	-2.14	-2.06	-0.475	1.33	0.773	-0.812	-1.29
HADHB	P55084	0.499122	0.380568	0.00242738	0.00364942	-0.171	-0.223	-0.92	-0.868	0.371	0.2	0.148	-0.72
HARS	A0A6Q8PFF2	0.429251	0.0169297	0.369908	0.0210066	-0.225	0.755	0.257	-0.724	-0.14	-0.366	0.615	-0.109
HAUS3	Q68CZ6	0.0626726	0.596605	0.791624	0.0379909	-0.634	0.169	0.084	-0.719	0.254	-0.38	0.423	-0.296
HBS1L	Q9Y450	0.352349	0.027388	0.12792	0.00770685	0.203	0.522	-0.342	-0.661	-0.146	0.0564	0.376	-0.285
HCFC1	P51610	0.102811	0.669517	0.0340134	0.313102	-0.454	-0.113	0.613	0.272	0.102	-0.352	-0.0109	0.261
HDAC1	Q13547	0.173086	0.0736495	0.175307	0.0746996	0.496	0.669	-0.493	-0.666	-0.292	0.204	0.377	-0.289
HDAC2	Q92769	0.505256	0.180543	0.869898	0.386229	0.158	0.327	-0.0386	-0.207	-0.151	0.0071	0.176	-0.0315
HDLBP	Q00341	0.151888	0.34966	0.736949	0.0139532	0.44	-0.28	0.0992	0.82	-0.175	0.265	-0.455	0.364
HEATR1	Q9H583	0.116121	0.358344	0.294345	0.723186	0.397	0.225	-0.258	-0.0854	-0.19	0.207	0.0344	-0.051
HEATR3	Q7Z4Q2	0.184312	0.36558	0.0593431	0.13337	-0.289	-0.193	0.425	0.329	0.0863	-0.202	-0.107	0.223
HECTD1	H0YJP0	0.654386	0.705426	0.0810306	0.0713428	0.118	0.0992	0.485	0.504	-0.205	-0.0873	-0.106	0.398
HELLS	A0A0B4J1V9	0.360396	0.494645	0.162602	0.867029	0.243	-0.18	-0.379	0.0437	0.0183	0.261	-0.162	-0.118
HGH1	Q9BTY7	0.324361	0.375194	0.811108	0.732014	0.394	0.353	0.0939	0.135	-0.309	0.0853	0.0445	0.179
HGS	O14964	0.520742	0.602523	0.488408	0.0787148	-0.182	0.147	-0.196	-0.525	0.103	-0.0785	0.25	-0.275
HIGD1A	C9JAW5	0.948905	0.58664	0.386124	0.18806	0.0178	0.152	-0.245	-0.379	0.0142	0.0321	0.166	-0.213
HIP1R	O75146	0.0612013	0.642389	4.76831e-05	0.004608	0.454	-0.105	-1.32	-0.756	0.128	0.582	0.0227	-0.733
HIST1H1C	P16403	0.586581	0.818172	0.0588343	0.0324032	0.233	0.0979	0.863	0.998	-0.357	-0.124	-0.259	0.739
HIST1H2BN	U3KQK0	0.0032892	0.00019708	0.0348615	0.418373	-0.985	-1.4	-0.647	-0.23	1	0.0197	-0.397	-0.627
HIST1H3A	P68431	0.559991	0.000369667	0.0325751	0.101427	-0.312	-2.47	-1.24	0.918	1.09	0.774	-1.39	-0.471
HIST1H4A	P62805	0.00373117	3.2607e-05	0.000457894	0.0683893	-1.27	-2.23	-1.67	-0.718	1.61	0.34	-0.617	-1.33
HIST2H2BE	Q16778	0.00142361	0.00749548	0.501107	0.143255	-1.31	-1.03	-0.225	-0.507	0.967	-0.341	-0.0597	-0.566
HIST2H3A	Q71DI3	0.143586	0.110269	0.156438	0.201048	-0.477	-0.525	-0.461	-0.413	0.485	0.00803	-0.0401	-0.453
HK1	P19367	0.0391907	0.516037	0.044053	0.00197299	0.512	0.149	0.498	0.861	-0.418	0.0943	-0.269	0.592
HK2	E9PB90	0.812537	0.625567	0.0176501	0.0288153	0.055	0.114	0.617	0.558	-0.21	-0.155	-0.0965	0.462
HLA-C	A0A140T9U8	0.545819	0.0569256	0.0353517	0.39555	-0.112	-0.377	-0.424	-0.159	0.256	0.144	-0.121	-0.28
HLTF	Q14527	0.273693	0.984095	0.646321	0.13522	0.237	0.00422	0.0975	0.33	-0.144	0.0932	-0.14	0.191
HMOX2	I3L159	0.514332	0.00622772	0.000348478	0.405855	-0.151	0.734	1.08	0.194	-0.378	-0.529	0.356	0.55
HNRNPA0	Q13151	0.91615	0.169854	0.00262125	0.0515836	-0.0251	0.34	0.867	0.502	-0.289	-0.314	0.051	0.553
HNRNPA3	A0A7I2V2R3	0.283721	0.0211832	0.223626	0.828221	-0.247	-0.577	-0.282	0.0488	0.338	0.0915	-0.239	-0.19
HNRNPAB	D6R9P3	0.43785	0.0119419	0.000648644	0.480608	0.2	-0.727	-1.11	-0.181	0.359	0.558	-0.368	-0.549
HNRNPC	B4DY08	0.111288	0.000298082	0.000175728	0.0660679	-0.442	-1.26	-1.34	-0.519	0.871	0.428	-0.39	-0.909
HNRNPD	H0YA96	0.698694	0.0136919	0.00263026	0.653565	0.095	-0.683	-0.888	-0.11	0.345	0.44	-0.337	-0.448
HNRNPDL	A0A087WUK2	0.0400225	0.817852	0.240781	0.429565	0.662	0.0682	-0.357	0.237	-0.259	0.403	-0.19	0.0462
HNRNPF	P52597	0.468511	0.0806281	0.0159674	0.129452	0.226	0.572	0.835	0.489	-0.465	-0.239	0.107	0.596
HNRNPH1	P31943	0.250895	0.986959	0.486044	0.647665	-0.219	-0.00304	0.131	-0.0854	0.0777	-0.142	0.0747	-0.0107
HNRNPH2	P55795	0.89988	0.0302301	0.56555	0.0125352	0.0349	0.661	-0.161	-0.787	-0.143	-0.108	0.519	-0.268
HNRNPH3	P31942	0.0849482	0.540832	0.194319	0.281449	-0.382	0.129	0.28	-0.23	0.0886	-0.293	0.217	-0.0128
HNRNPK	P61978	0.732196	0.643352	0.78655	0.291135	0.078	-0.106	0.0617	0.245	-0.028	0.05	-0.134	0.112
HNRNPL	P14866	0.0386317	4.63667e-05	0.0100655	0.529585	-0.536	-1.39	-0.701	0.151	0.79	0.254	-0.597	-0.447
HNRNPLL	B7WPG3	0.0512043	0.606492	0.0672025	0.711656	-0.641	-0.158	0.596	0.113	0.211	-0.43	0.0531	0.166
HNRNPM	P52272	0.0132713	0.136702	0.0452861	0.365771	-0.618	-0.343	0.478	0.203	0.275	-0.343	-0.0674	0.135
HNRNPR	O43390	0.0543823	3.47999e-05	0.149567	0.0274665	-0.589	-1.71	-0.427	0.692	0.829	0.239	-0.88	-0.188
HNRNPU	A0A1W2PPS1	0.601054	0.523708	0.502855	0.623996	-0.111	0.135	0.142	-0.104	-0.0141	-0.125	0.121	0.0176
HNRNPUL1	A0A0A0MRA5	0.515383	0.00181965	0.0180936	0.608707	-0.217	-1.26	-0.877	0.17	0.644	0.427	-0.621	-0.45
HNRNPUL2	Q1KMD3	0.695613	0.192458	0.0469708	0.244606	-0.0935	-0.321	-0.512	-0.285	0.255	0.162	-0.066	-0.351
HOOK1	Q9UJC3	0.00708816	0.0299612	0.742286	0.684359	-1.53	-1.17	0.162	-0.2	1.02	-0.514	-0.152	-0.352
HP1BP3	Q5SSJ5	0.115973	0.712204	0.939767	0.240637	-0.327	-0.0732	0.015	-0.239	0.178	-0.149	0.105	-0.134
HSD17B10	Q99714	0.00218339	1.24491e-05	0.297381	0.0808136	-1.22	-2.17	-0.348	0.607	1.24	0.0213	-0.934	-0.327
HSD17B12	A0A1B0GV93	0.24837	0.82707	0.382062	0.936937	-0.272	-0.0502	0.204	-0.0182	0.0976	-0.174	0.0474	0.0293
HSD17B4	A0A804HKU2	0.0435924	1.63559e-05	0.000908006	0.918932	-1.1	-3.26	-2.11	0.0513	1.9	0.791	-1.37	-1.32
HSDL2	Q6YN16	0.176535	0.483409	0.247719	0.0772711	-0.388	-0.196	-0.328	-0.52	0.325	-0.0628	0.129	-0.391
HSP90AA1	P07900	0.392724	0.00161446	0.0507749	0.373486	-0.296	-1.33	-0.721	0.309	0.66	0.363	-0.666	-0.357
HSP90AB1	P08238	0.810766	0.0249516	0.0619242	0.809958	-0.0761	-0.788	-0.636	0.0764	0.394	0.318	-0.394	-0.318
HSP90AB2P	Q58FF8	0.571568	0.039521	0.0421237	0.549307	0.179	-0.703	-0.693	0.189	0.26	0.438	-0.444	-0.254
HSP90B1	A0A7P0TAE1	0.717151	0.00930619	0.000436927	0.0687584	-0.268	-2.21	-3.37	-1.44	1.53	1.26	-0.677	-2.11
HSPA1B	A0A0G2JIW1	0.25978	0.234648	0.518566	0.561634	-0.193	-0.205	-0.109	-0.0978	0.175	-0.0183	-0.0295	-0.127
HSPA4	P34932	0.074265	1.85818e-05	0.00117143	0.659056	-0.512	-1.72	-1.09	0.119	0.959	0.446	-0.762	-0.643
HSPA4L	O95757	0.231532	0.0946778	0.00715085	0.020489	-0.353	-0.506	-0.894	-0.741	0.527	0.174	0.0201	-0.72
HSPA5	P11021	0.158003	0.916681	0.195575	0.979059	0.527	0.0376	-0.48	0.00943	-0.153	0.374	-0.115	-0.106
HSPA6	P17066	0.736363	0.104164	0.10792	0.751584	0.0828	0.421	0.416	0.0779	-0.25	-0.168	0.17	0.248
HSPA8	P11142	0.433411	0.782767	0.340573	0.651491	-0.141	-0.0491	0.172	0.0806	0.0396	-0.101	-0.00946	0.0712
HSPA9	A0A7I2V2G2	0.889236	0.0466436	0.0311276	0.72513	-0.0359	-0.555	-0.61	-0.0908	0.309	0.273	-0.246	-0.337
HSPD1	P10809	0.309281	0.00550784	0.0108232	0.491161	-0.292	-0.914	-0.818	-0.195	0.579	0.287	-0.335	-0.531
HSPE1	B8ZZL8	0.770545	0.0128093	0.0356701	0.813706	-0.149	-1.44	-1.17	0.12	0.727	0.578	-0.713	-0.593
HSPH1	Q92598	0.430188	0.0394992	0.765856	0.0989136	-0.156	-0.438	0.0583	0.341	0.173	0.017	-0.265	0.0753
HTATSF1	O43719	0.531518	0.571751	0.0351056	0.280173	-0.187	0.169	0.685	0.328	-0.12	-0.307	0.0493	0.377
HUWE1	Q7Z6Z7	0.469769	0.0301652	0.00329126	0.0800537	0.165	0.538	0.793	0.42	-0.415	-0.25	0.123	0.543
HYOU1	Q9Y4L1	0.162929	0.72075	0.338632	0.906372	0.514	0.127	-0.345	0.0417	-0.202	0.312	-0.0754	-0.0337
IARS	A0A804HL54	0.00477659	0.0520151	0.678632	0.421977	1.39	0.875	-0.173	0.339	-0.869	0.518	0.00563	0.345
IARS2	Q9NSE4	0.633038	0.0873546	0.00417356	0.0555343	-0.165	-0.623	-1.17	-0.709	0.53	0.365	-0.0932	-0.802
IDH1	O75874	0.00383986	0.385559	0.0213657	0.0968547	-0.968	0.248	0.722	-0.494	0.241	-0.726	0.489	-0.0046
IDH2	P48735	0.0764762	0.0294691	0.0287482	0.0747126	-0.493	-0.626	-0.629	-0.496	0.56	0.0674	-0.0657	-0.562
IDH3B	A0A087WZN1	0.173576	0.0464548	0.00575138	0.0247815	-0.552	-0.844	-1.26	-0.972	0.803	0.251	-0.0406	-1.01
IDI1	Q13907	0.0342936	0.0268739	0.336584	5.44492e-05	0.638	-0.674	0.27	1.58	-0.218	0.42	-0.892	0.69
IGF2BP1	Q9NZI8	0.036752	0.136288	0.556029	0.000565415	0.416	-0.284	0.108	0.808	-0.164	0.252	-0.448	0.36
IGF2BP2	F8W930	0.751131	0.660775	0.702937	0.795346	0.105	0.146	0.127	0.0859	-0.121	-0.0155	0.0251	0.111
IGF2BP3	O00425	0.714344	0.00011352	0.572782	8.00579e-05	-0.119	-1.72	0.184	1.79	0.444	0.325	-1.28	0.509
IGF2R	P11717	0.997512	0.217184	0.544424	0.510025	-0.00164	0.67	0.322	-0.35	-0.247	-0.249	0.423	0.0729
IK	Q13123	0.266812	0.0998929	0.190247	0.0676148	0.276	0.421	-0.328	-0.473	-0.161	0.115	0.26	-0.214
IKBKAP	O95163	0.0618591	0.698879	0.0692133	0.00303562	0.647	0.125	0.627	1.15	-0.512	0.135	-0.386	0.762
ILF2	B4DY09	0.000223613	6.76326e-05	0.0102206	0.0381878	-1.21	-1.38	-0.721	-0.555	1.13	-0.0807	-0.247	-0.802
ILK	A0A0A0MTH3	0.269945	0.0211454	0.578754	0.386298	0.255	0.579	0.126	-0.198	-0.304	-0.0488	0.275	0.0771
ILVBL	M0R026	0.945081	0.83769	0.132557	0.0820583	0.0315	-0.0937	0.719	0.844	-0.172	-0.141	-0.266	0.578
IMMT	H7C463	0.0923202	0.00444676	0.135436	0.00686735	-0.81	-1.53	0.71	1.43	0.61	-0.2	-0.919	0.509
IMPDH2	A0A7I2V2T3	0.99901	0.0832295	5.00364e-05	0.00141363	0.000246	-0.365	-1.15	-0.783	0.378	0.378	0.0133	-0.769
INA	Q16352	0.678486	0.0975708	0.644657	0.390628	-0.0892	-0.376	-0.0994	0.187	0.163	0.0741	-0.212	-0.0253
IPO5	O00410	0.838798	0.507265	0.306766	0.565738	0.0525	0.172	0.269	0.149	-0.137	-0.0841	0.0358	0.185
IPO8	O15397	0.271141	0.215948	0.00126491	0.125792	-0.39	0.441	1.39	0.555	-0.262	-0.652	0.179	0.734
IPO9	Q96P70	0.828546	0.0957769	0.133323	0.684711	-0.101	0.822	0.733	-0.19	-0.338	-0.439	0.484	0.294
IRAK1	D3YTB5	0.511208	0.0171465	0.484654	0.205357	0.289	1.17	0.308	-0.571	-0.514	-0.224	0.654	0.0836
IRF2BP1	Q8IU81	0.699445	0.887901	0.0654575	0.101865	0.15	0.0545	-0.762	-0.667	0.102	0.252	0.157	-0.51
IRS4	A0A804CF45	0.492564	0.0334567	0.017169	0.30935	0.165	0.554	0.637	0.247	-0.38	-0.215	0.174	0.421
JUP	P14923	0.20519	0.00919809	0.0154076	0.133236	0.386	-0.884	-0.806	0.464	0.229	0.616	-0.654	-0.191
KARS	Q15046	0.0712702	0.000356923	0.000860683	0.161537	-0.561	-1.36	-1.23	-0.424	0.928	0.367	-0.435	-0.86
KCTD5	H3BSS5	0.829086	0.00253313	0.368613	0.0232549	0.0676	1.14	0.286	-0.788	-0.39	-0.323	0.751	-0.0372
KDM1A	O60341	0.348328	0.708002	0.0328542	0.095756	-0.216	-0.085	0.529	0.398	-0.00313	-0.219	-0.0881	0.31
KDM2A	I3VM54	0.695532	0.302564	0.44376	0.506175	-0.195	0.522	0.384	-0.332	-0.129	-0.324	0.393	0.0603
KDM3A	Q9Y4C1	0.099823	0.0513437	0.182763	0.0982663	-0.418	-0.506	0.332	0.42	0.252	-0.165	-0.253	0.167
KDM3B	Q7LBC6	0.579832	0.676665	0.585381	0.670716	-0.21	0.158	0.207	-0.161	0.0139	-0.197	0.172	0.0108
KHDRBS1	Q07666	0.767791	0.0248581	0.0667363	0.000961336	-0.089	-0.748	0.59	1.25	0.0839	-0.00514	-0.664	0.585
KHSRP	M0R0C6	0.0778227	0.000687389	0.000412347	0.0470572	0.406	0.936	0.995	0.465	-0.686	-0.28	0.25	0.715
KIAA0020	Q15397	0.141378	0.0414678	0.920005	0.563713	-0.335	-0.484	-0.0219	0.127	0.294	-0.0411	-0.19	-0.0631
KIAA0368	A0A804HJA4	0.333484	0.335664	0.583475	0.580379	0.313	0.312	0.175	0.177	-0.278	0.0348	0.0333	0.21
KIAA1279	A0A6Q8PHL8	0.121658	0.215647	0.106236	0.190458	-0.402	-0.316	0.422	0.336	0.175	-0.228	-0.142	0.194
KIAA1524	Q8TCG1	0.668507	0.411517	0.626736	0.931383	-0.121	-0.234	-0.137	-0.0242	0.153	0.0324	-0.0807	-0.105
KIDINS220	A0A8I5KT58	0.00059594	0.0284001	0.599312	0.0234175	1.26	0.693	0.151	0.721	-0.842	0.42	-0.15	0.572
KIF11	P52732	0.174959	0.43737	0.163151	0.462055	0.352	-0.197	-0.363	0.186	-0.0362	0.316	-0.233	-0.0468
KIF14	Q15058	0.645163	0.847613	0.163641	0.10328	0.137	0.0571	0.43	0.51	-0.191	-0.0531	-0.133	0.377
KIF20A	O95235	0.89265	0.00115898	0.0779725	0.0346483	-0.0256	0.769	0.356	-0.438	-0.268	-0.294	0.5	0.0619
KIF22	A0A8I5KRF7	0.106894	0.000307227	0.0299955	0.00111911	-0.451	1.26	0.634	-1.08	-0.249	-0.7	1.01	-0.066
KIF23	A0A2U3TZL8	0.00490001	0.548504	0.767744	0.0285778	-0.781	-0.142	0.0697	-0.568	0.408	-0.372	0.266	-0.302
KIF2A	A0A6Q8PFA6	0.210875	0.770593	0.0750685	0.754005	0.591	-0.134	-0.869	-0.144	-0.0449	0.546	-0.179	-0.322
KIF4A	O95239	0.668944	0.200531	0.0198174	0.401961	-0.0941	0.29	0.57	0.186	-0.168	-0.262	0.122	0.308
KIF5B	P33176	0.300843	0.742659	0.0127058	0.164983	0.233	-0.0725	-0.623	-0.318	0.0575	0.29	-0.015	-0.333
KIF7	A0A8Q3SIQ8	0.652745	0.886628	0.980456	0.776282	0.106	0.0335	-0.00575	0.0668	-0.06	0.0461	-0.0265	0.0404
KIFC1	Q9BW19	0.927844	0.137175	0.869076	0.120819	0.0474	0.814	-0.0864	-0.853	-0.206	-0.158	0.608	-0.245
KLC1	G5E9S8	0.8037	0.134386	0.622729	0.0876023	0.0659	0.414	-0.131	-0.479	-0.104	-0.0379	0.311	-0.169
KLC2	Q9H0B6	0.846246	0.295324	0.0716368	0.513465	-0.0405	0.223	0.401	0.137	-0.136	-0.176	0.0873	0.225
KMT2A	A0A3B3ITT7	0.98988	0.587179	0.21531	0.461677	0.00338	0.146	0.341	0.198	-0.123	-0.12	0.0224	0.221
KMT2D	A0A8I5KSG1	0.0797908	0.19912	0.0672544	0.171002	0.439	0.313	-0.461	-0.335	-0.182	0.257	0.13	-0.205
KPNA1	P52294	0.99171	0.746422	0.124285	0.215541	0.00557	-0.174	-0.863	-0.684	0.256	0.262	0.0828	-0.601
KPNA2	A0A7I2V3Z3	0.396779	0.906507	0.00185542	0.000292896	0.245	-0.0335	1.08	1.36	-0.385	-0.14	-0.419	0.944
KPNA3	O00505	0.0361837	0.087647	0.050522	0.0636014	0.915	-0.723	-0.844	0.794	-0.0655	0.849	-0.789	0.00527
KPNA4	A0A7I2YQ95	0.0316201	0.057846	0.682616	0.00131083	0.956	-0.826	-0.166	1.62	-0.23	0.726	-1.06	0.56
KPNA6	O60684	0.0211531	0.00512706	0.223577	0.596875	1.16	1.48	0.565	0.24	-1.09	0.0668	0.392	0.632
KRT18	P05783	0.0965655	0.000913002	0.00879509	0.0106655	-0.439	1.04	0.754	-0.729	-0.23	-0.669	0.814	0.0848
KTN1	Q86UP2	0.0213412	0.000192568	0.00566588	0.000668815	0.58	-1.14	-0.733	0.983	0.177	0.758	-0.959	0.0242
LAMTOR1	Q6IAA8	0.809566	0.355682	0.856447	0.188306	-0.0625	0.243	-0.0469	-0.353	-0.0179	-0.0803	0.225	-0.127
LARP1	A0A0B4J210	0.133596	0.5622	0.120687	0.602209	0.338	-0.126	-0.351	0.113	-0.0499	0.288	-0.176	-0.0627
LARP4	Q71RC2	0.495138	0.245806	0.84984	0.753925	-0.143	-0.248	-0.0395	0.0655	0.144	0.000237	-0.105	-0.0393
LARP4B	Q92615	0.8714	0.101297	0.170036	0.642325	0.0546	-0.583	-0.48	0.157	0.239	0.293	-0.344	-0.187
LARS	A0A6I8PL42	0.133958	0.251313	0.0558183	0.496383	0.538	-0.404	-0.706	0.236	0.00869	0.547	-0.395	-0.16
LARS2	A0A499FJL2	0.265192	0.888636	0.0318375	0.293405	-0.256	0.0314	0.527	0.24	-0.0119	-0.267	0.0195	0.26
LAS1L	Q9Y4W2	0.530809	0.0335058	0.00599485	0.803513	-0.21	0.774	1.07	0.0828	-0.355	-0.565	0.419	0.501
LASP1	Q14847	0.114552	0.027413	0.00983767	0.00214442	0.343	0.503	-0.611	-0.771	-0.144	0.198	0.359	-0.413
LATS1	O95835	0.547244	0.0173535	0.0551731	0.998927	0.142	0.627	0.485	0.000316	-0.349	-0.207	0.278	0.278
LBR	C9JXK0	0.641863	0.3831	0.569581	0.440661	-0.253	0.479	0.31	-0.422	-0.0708	-0.323	0.408	-0.0139
LDHA	P00338	0.000203515	0.00031968	0.0274675	0.0169668	-1.28	-1.22	-0.627	-0.69	1.1	-0.18	-0.116	-0.807
LDHB	P07195	0.000751391	0.000349636	0.16437	0.310215	-1.46	-1.6	-0.494	-0.354	1.25	-0.207	-0.347	-0.701
LEMD2	Q8NC56	0.0818895	0.196738	0.995188	0.604831	-0.497	-0.359	-0.00162	-0.14	0.339	-0.159	-0.0202	-0.16
LEMD3	Q9Y2U8	0.0113958	0.0486136	0.000301085	7.90393e-05	0.671	0.496	1.11	1.28	-0.737	-0.066	-0.241	1.04
LIG1	F5GZ28	0.0969588	0.538757	0.0253353	0.919034	-0.492	0.174	0.695	0.0285	0.029	-0.463	0.203	0.231
LIG3	P49916	0.344032	0.126125	0.0809824	0.0243995	-0.271	-0.451	0.522	0.702	0.118	-0.153	-0.333	0.369
LIMA1	F8VQE1	0.217026	0.00601588	0.00169798	0.534242	0.422	-1.07	-1.28	0.208	0.375	0.797	-0.69	-0.482
LIMD1	C9JRJ5	0.683936	0.000777557	0.450845	0.00153164	-0.11	1.15	0.206	-1.06	-0.284	-0.394	0.867	-0.188
LMNA	A0A6Q8PFJ0	0.498007	0.700544	0.00179013	0.00100835	0.191	0.107	1.07	1.15	-0.389	-0.198	-0.281	0.868
LMNB1	P20700	0.0266127	0.000363187	0.208704	0.00328085	-1.87	-3.56	0.989	2.68	1.58	-0.291	-1.98	0.698
LONP1	K7EJE8	0.0214016	0.000651335	0.975508	0.0954067	-0.681	-1.16	-0.00817	0.469	0.632	-0.049	-0.526	-0.0572
LPCAT1	Q8NF37	0.0407174	0.26376	0.0109939	0.639816	-0.499	0.257	0.65	-0.105	0.0227	-0.476	0.279	0.174
LRBA	A0A494C1L5	0.0323778	0.0167848	0.357115	0.553223	0.459	0.525	0.183	0.117	-0.407	0.0524	0.119	0.235
LRCH4	O75427	0.496965	0.076823	0.137059	0.319284	-0.137	0.376	0.31	-0.203	-0.103	-0.24	0.273	0.0702
LRPPRC	P42704	0.00712308	0.00014416	0.0414708	0.872335	-0.921	-1.53	-0.654	-0.0474	1.01	0.0849	-0.522	-0.569
LRRC40	Q9H9A6	0.373528	0.573806	0.0659786	0.0350557	0.282	0.176	0.613	0.718	-0.338	-0.0565	-0.162	0.556
LRRC59	Q96AG4	0.115781	0.141318	0.864984	0.00875573	0.609	-0.566	-0.0627	1.11	-0.147	0.461	-0.713	0.399
LRRFIP1	Q32MZ4	0.883149	0.128872	0.665321	0.0452054	-0.0577	0.623	-0.17	-0.851	-0.0845	-0.142	0.539	-0.312
LRWD1	Q9UFC0	0.06324	0.222291	0.321644	0.78218	-1.21	-0.766	0.616	0.169	0.644	-0.569	-0.122	0.0468
LSM12	K7ELG9	0.427384	0.13052	0.192996	0.572863	-0.176	-0.346	-0.295	-0.124	0.248	0.0723	-0.0981	-0.222
LSM14A	A0A140TA76	0.0217101	0.0762395	0.47817	0.182031	0.548	0.405	0.154	0.296	-0.413	0.134	-0.00861	0.288
LTA4H	P09960	0.0473741	0.2708	0.0573618	0.314885	-0.85	-0.447	0.809	0.406	0.334	-0.515	-0.112	0.294
LTV1	Q96GA3	0.282163	0.534618	0.743626	0.428054	0.267	0.152	0.0795	0.195	-0.191	0.0756	-0.0395	0.155
LUC7L2	Q9Y383	0.00250698	0.014179	0.0122012	0.00215945	0.863	0.655	0.673	0.881	-0.763	0.0995	-0.109	0.772
LUC7L3	J3KPP4	0.20909	0.0578657	0.0399881	0.151704	0.384	0.604	0.663	0.443	-0.509	-0.125	0.0954	0.538
LUZP1	Q86V48	0.237623	0.00220567	0.0455651	0.735537	0.277	0.848	0.494	-0.0772	-0.474	-0.197	0.374	0.297
LYAR	Q9NX58	0.340389	0.365794	0.0335432	0.661994	0.202	-0.191	-0.485	-0.0913	0.068	0.27	-0.123	-0.215
MACF1	A0A7P0MQR8	0.764061	0.222213	0.931435	0.157221	-0.212	0.888	0.0608	-1.04	-0.131	-0.343	0.757	-0.283
MAD2L1	Q13257	0.362071	0.584234	0.681867	0.971901	-0.263	-0.156	0.117	0.00999	0.141	-0.121	-0.0149	-0.00487
MAGED1	Q9Y5V3	0.20694	0.442502	0.144645	0.0569562	0.334	0.199	0.39	0.524	-0.314	0.0196	-0.115	0.409
MAGED2	Q9UNF1	0.0140721	0.0506784	0.000284151	8.67085e-05	0.806	0.613	1.39	1.59	-0.905	-0.0987	-0.292	1.3
MAK16	Q9BXY0	0.257163	0.0440037	0.0886708	0.139392	-0.37	0.695	0.574	-0.491	-0.132	-0.502	0.563	0.0717
MAP1B	P46821	0.699171	0.0101157	0.00887459	0.651119	-0.0958	-0.728	-0.745	-0.112	0.416	0.32	-0.312	-0.424
MAP1S	Q66K74	0.580151	6.68246e-05	0.422163	4.3285e-05	0.155	1.57	-0.227	-1.64	-0.413	-0.258	1.16	-0.485
MAP4	E7EVA0	0.230139	0.518181	0.0258061	0.565207	-0.264	0.139	0.527	0.124	-0.0346	-0.299	0.105	0.228
MAP7D3	Q8IWC1	0.670089	0.657715	0.623965	0.704909	0.0793	-0.0825	-0.0913	0.0704	0.00381	0.0831	-0.0786	-0.00824
MAPK1	P28482	0.544776	0.267869	0.505339	0.883396	-0.14	-0.26	-0.154	-0.0336	0.173	0.0336	-0.0866	-0.12
MAPK14	B4E0K5	0.859268	0.385655	0.172062	0.0497346	0.0391	0.194	-0.312	-0.467	0.01	0.0491	0.204	-0.263
MAPRE1	Q15691	0.420502	0.139372	0.00939138	0.00224651	0.25	0.473	-0.914	-1.14	-0.0148	0.235	0.458	-0.679
MAPRE2	Q15555	0.0148979	0.414103	0.291595	0.406299	0.686	0.207	-0.269	0.21	-0.328	0.359	-0.121	0.0895
MARC1	A0A8Q3SHG3	0.795596	0.151571	0.876976	0.180036	0.068	0.391	-0.0406	-0.364	-0.122	-0.0537	0.27	-0.0943
MARCKS	P29966	0.742966	0.125519	0.683152	0.109141	0.129	0.632	-0.161	-0.664	-0.182	-0.053	0.45	-0.214
MARK2	E7ETY4	0.0162245	0.265093	0.000224085	0.287977	-0.629	0.266	1.15	0.253	-0.0388	-0.668	0.227	0.48
MARS	P56192	0.0771482	0.419688	0.256968	0.141189	0.481	-0.209	-0.297	0.392	-0.114	0.367	-0.323	0.0697
MAT2A	P31153	0.00173017	0.123175	0.530598	0.0119416	-1.13	-0.476	-0.186	-0.842	0.731	-0.4	0.255	-0.586
MATR3	P43243	0.00044293	0.0374889	0.0329702	0.962853	-0.983	-0.489	0.504	0.01	0.488	-0.495	-0.00139	0.00865
MAVS	Q7Z434	0.0142708	0.988039	0.0250967	0.783778	-0.799	-0.00432	0.715	-0.0793	0.222	-0.577	0.217	0.138
MBD3	A0A087WT34	0.529946	0.42129	0.526794	0.418553	-0.183	-0.235	0.184	0.236	0.104	-0.0786	-0.131	0.105
MBNL1	C9JP00	0.943143	0.0570038	0.548824	0.185227	0.0198	0.568	0.168	-0.381	-0.194	-0.174	0.374	-0.00645
MCCC2	A0A804HKH3	0.000420853	0.00436482	0.241617	0.988419	-1.01	-0.741	0.265	-0.00319	0.624	-0.385	-0.118	-0.121
MCM2	P49736	0.035901	0.00217651	0.121887	0.850136	-0.56	-0.909	-0.396	-0.0461	0.606	0.0465	-0.303	-0.349
MCM3	P25205	0.130139	0.00022558	0.280485	0.0396794	-0.349	-1.09	-0.243	0.494	0.507	0.158	-0.579	-0.0855
MCM3AP	O60318	0.0105098	0.0121138	0.404579	0.36676	-1.15	-1.13	-0.333	-0.362	0.941	-0.212	-0.184	-0.545
MCM4	A0A3B3IU45	0.0580058	0.00543734	0.125565	0.702375	-0.532	-0.851	-0.419	-0.1	0.584	0.0515	-0.268	-0.368
MCM5	B1AHB1	0.0140072	0.00156234	0.039521	0.272408	-0.624	-0.876	-0.504	-0.253	0.657	0.0327	-0.219	-0.471
MCM6	Q14566	0.0209525	0.0400051	0.718666	0.489353	-0.622	-0.541	-0.0873	-0.169	0.468	-0.154	-0.0726	-0.241
MCM7	P33993	0.389095	0.648949	0.443489	0.580624	-0.221	0.116	0.196	-0.141	0.0326	-0.189	0.148	0.00764
MCMBP	Q9BTE3	0.357282	0.273505	0.0051482	0.0035764	-0.217	-0.26	0.762	0.805	-0.017	-0.234	-0.277	0.528
MDH2	P40926	0.548113	0.154265	0.0351554	0.169715	-0.214	-0.525	-0.816	-0.505	0.442	0.228	-0.0829	-0.588
MDN1	Q9NU22	0.799418	0.0760357	0.00184345	0.112709	-0.071	0.527	1.06	0.465	-0.362	-0.433	0.165	0.63
MED12	A0A8I5KSA4	0.586735	0.060905	0.118444	0.00739494	0.12	0.44	-0.359	-0.679	-0.0801	0.0395	0.36	-0.319
METAP1	P53582	0.200178	0.972524	0.139303	0.0109968	0.423	-0.011	0.494	0.928	-0.332	0.0909	-0.343	0.584
MFN2	A0A6Q8PGS9	0.127158	0.0864635	0.881193	0.712209	-0.432	-0.491	0.0404	0.0999	0.329	-0.103	-0.163	-0.0627
MGEA5	O60502	0.0584306	0.291836	0.044053	0.232243	0.595	0.315	-0.64	-0.36	-0.217	0.379	0.0988	-0.261
MIA3	Q5JRA6	0.126561	0.0173528	0.0450038	0.280362	0.537	0.896	0.73	0.371	-0.675	-0.138	0.221	0.592
MIF	P14174	0.00373345	0.000373438	0.587756	0.0979359	1.71	2.3	-0.27	-0.865	-1.36	0.346	0.941	0.0757
MIPEP	Q99797	0.0100343	0.791514	0.0508978	0.56713	-0.547	-0.0491	0.391	-0.107	0.188	-0.359	0.139	0.032
MKI67	P46013	0.752	1.32567e-05	1.00727e-05	0.623776	0.0727	1.52	1.56	0.113	-0.805	-0.733	0.712	0.826
MKRN2	A0A7I2YQI0	0.843282	0.666218	0.0767204	0.0234136	-0.0491	0.108	-0.468	-0.625	0.115	0.0656	0.222	-0.402
MLEC	Q14165	0.790576	0.0043563	0.022079	0.577536	-0.0848	-1.07	-0.811	0.179	0.514	0.429	-0.561	-0.382
MLLT4	A8MQ02	0.171378	0.00541855	0.000540625	0.82109	0.292	-0.672	-0.917	0.0466	0.251	0.543	-0.421	-0.374
MMS19	Q96T76	0.562642	0.920683	0.368403	0.177782	-0.324	-0.0554	-0.508	-0.777	0.303	-0.0211	0.248	-0.529
MMTAG2	Q9BU76	0.0167437	0.130156	0.0653528	0.0354824	-0.548	0.323	0.402	-0.469	0.0927	-0.455	0.416	-0.0531
MPG	A2IDA3	0.985705	0.848624	0.932827	0.900848	-0.00631	0.0673	0.0297	-0.0439	-0.0211	-0.0274	0.0462	0.00229
MPI	P34949	0.0123661	0.23265	0.803786	0.18702	-0.702	-0.303	0.0614	-0.337	0.412	-0.291	0.108	-0.229
MPRIP	J3KSW8	0.629656	0.666366	0.064163	0.29698	0.115	-0.102	-0.47	-0.252	0.0857	0.2	-0.0168	-0.269
MPST	P25325	0.376143	0.216716	0.536423	0.804009	-0.384	-0.543	-0.266	-0.106	0.394	0.0105	-0.149	-0.255
MRI1	Q9BV20	0.0940075	0.625623	0.118082	0.719598	-0.492	-0.136	0.456	0.1	0.166	-0.326	0.0299	0.13
MRPL14	Q6P1L8	0.468104	0.0162973	0.125589	0.717049	0.223	0.822	0.488	-0.111	-0.439	-0.216	0.383	0.272
MRPL15	Q9P015	0.116647	0.330176	0.51861	0.205613	-0.647	-0.389	-0.255	-0.513	0.485	-0.162	0.0952	-0.418
MRPL23	H7C2P7	0.0505697	0.865599	0.0352622	0.719232	-0.623	-0.05	0.679	0.106	0.154	-0.469	0.104	0.211
MRPL28	Q13084	0.409497	0.190694	0.249215	0.509615	-0.266	-0.431	-0.377	-0.212	0.335	0.0688	-0.096	-0.308
MRPL4	K7EKI4	0.0861099	0.00403732	0.165912	0.880089	-0.477	-0.894	-0.377	0.0396	0.556	0.0792	-0.338	-0.298
MRPL45	A0A0G2JMS5	0.0623071	0.56173	0.251979	0.174898	-0.407	0.119	0.239	-0.286	0.114	-0.293	0.233	-0.0536
MRPS2	Q9Y399	0.381822	0.262453	0.0901263	0.00177412	-0.197	0.255	-0.398	-0.85	0.134	-0.0627	0.389	-0.461
MRPS27	G5EA06	0.0290038	0.101009	0.211414	0.54153	-0.81	-0.583	0.434	0.207	0.442	-0.368	-0.141	0.0664
MRPS30	Q9NP92	0.775305	0.130079	0.0689423	0.941732	-0.0581	0.322	0.395	0.0149	-0.15	-0.208	0.172	0.187
MRPS35	P82673	0.956617	0.0500248	0.000343541	0.0228941	0.0139	-0.54	-1.2	-0.644	0.428	0.441	-0.112	-0.757
MRPS9	P82933	0.125527	0.0566482	0.00911786	0.0218012	-0.329	-0.42	-0.614	-0.523	0.423	0.0941	0.00292	-0.52
MRTO4	Q9UKD2	0.923006	0.149749	0.803759	0.192161	-0.0185	0.287	0.0476	-0.258	-0.0745	-0.093	0.213	-0.0454
MSH2	P43246	0.375632	0.513107	0.0042432	0.0026489	0.287	0.211	1.08	1.16	-0.467	-0.179	-0.256	0.902
MSH6	A0A8V8TQJ0	0.829843	0.10771	9.07336e-05	0.00137488	0.0601	0.473	1.52	1.11	-0.528	-0.468	-0.0552	1.05
MSN	P26038	0.322358	0.00706465	0.970101	0.0465876	-0.39	-1.21	0.0145	0.834	0.494	0.104	-0.716	0.118
MTA1	E7ESY4	0.787788	0.205884	0.0137014	0.0969201	0.0607	0.294	0.629	0.395	-0.261	-0.2	0.0331	0.428
MTA2	O94776	0.00929533	0.0078271	0.0445097	0.0524076	0.836	0.86	0.61	0.585	-0.785	0.0504	0.0748	0.66
MTCH2	E9PIE4	0.0473461	0.164189	0.00660056	0.0260505	-0.971	-0.654	1.43	1.11	0.292	-0.68	-0.363	0.751
MTDH	Q86UE4	0.517089	0.00216445	0.660994	0.0185298	0.236	1.35	0.159	-0.953	-0.495	-0.259	0.854	-0.0997
MTHFD1	V9GYY3	0.0799493	0.0225445	0.000283275	0.00099774	-0.382	-0.52	-0.986	-0.848	0.568	0.186	0.0473	-0.801
MTHFD1L	A0A087WVM4	0.061208	0.0010891	0.00160788	0.0883559	-0.471	-0.959	-0.911	-0.424	0.703	0.232	-0.256	-0.679
MTMR14	C9JSR1	0.176227	0.014043	0.0121745	0.000832912	0.453	0.896	-0.92	-1.36	-0.22	0.232	0.676	-0.688
MTOR	A0A8V8TRG9	0.772421	0.931678	0.470092	0.358452	0.0777	0.023	0.196	0.25	-0.0935	-0.0158	-0.0705	0.18
MTR	A0A7P0TAJ0	0.933951	0.460458	0.286195	0.0969141	-0.0261	-0.235	0.344	0.553	-0.0141	-0.0402	-0.249	0.304
MYBBP1A	I3L1L3	0.0535992	0.557131	0.0489822	0.525854	-0.437	-0.124	0.447	0.134	0.138	-0.299	0.0136	0.148
MYCBP2	A0A804HIR9	0.223794	0.565749	0.0690258	0.218445	-0.374	-0.172	0.579	0.378	0.085	-0.289	-0.0873	0.291
MYH10	A0A8I5KZ38	0.223417	0.953518	0.12418	0.764934	0.417	-0.0194	-0.535	-0.0995	-0.0696	0.347	-0.089	-0.188
MYH9	P35579	0.95526	0.0520438	0.0120182	0.419888	-0.0185	-0.689	-0.939	-0.269	0.416	0.398	-0.273	-0.542
MYL6	F8VPF3	0.0978447	0.0123178	0.287923	0.992743	0.752	1.22	0.467	-0.00391	-0.798	-0.0466	0.424	0.42
MYO1B	E9PDF6	0.762028	0.603653	0.344592	0.462024	0.0803	0.138	0.255	0.197	-0.138	-0.058	-0.000194	0.197
MYO1C	F5H6E2	0.958386	0.257956	0.176409	0.769295	0.0162	0.361	0.436	0.0914	-0.207	-0.191	0.154	0.245
NAA15	A0A8V8TQ34	0.703108	0.00793169	0.486955	0.0148711	-0.104	0.831	0.19	-0.745	-0.204	-0.307	0.628	-0.117
NACA	F8VZJ2	0.399843	0.487652	0.089412	0.0678244	0.224	0.184	0.472	0.512	-0.276	-0.052	-0.0921	0.42
NAE1	Q13564	0.119043	0.698893	0.676147	0.125605	-0.712	0.169	0.182	-0.698	0.268	-0.444	0.437	-0.261
NAMPT	P43490	0.59541	0.0732644	0.141844	0.370089	-0.111	0.398	0.319	-0.19	-0.124	-0.235	0.274	0.0845
NAP1L1	P55209	0.301672	0.0537925	0.0771971	0.224105	0.293	-0.577	-0.522	0.348	0.128	0.421	-0.449	-0.101
NARS	O43776	0.258384	0.455605	0.030469	0.000733575	-0.338	0.22	-0.693	-1.25	0.287	-0.0506	0.507	-0.744
NASP	P49321	0.511529	0.0081955	0.176351	0.0346688	-0.158	0.729	0.335	-0.552	-0.187	-0.345	0.542	-0.0101
NAT10	Q9H0A0	0.250407	0.00793964	0.0201004	0.48414	0.339	0.88	0.744	0.203	-0.575	-0.237	0.305	0.508
NBAS	A2RRP1	0.551164	0.863802	0.0696156	0.147637	0.123	0.0351	-0.397	-0.309	0.029	0.152	0.0641	-0.245
NCAPD2	Q15021	0.0161387	0.955676	0.762921	0.0322744	0.608	0.0125	-0.0678	0.527	-0.29	0.318	-0.277	0.25
NCAPD3	P42695	0.152819	0.617228	0.000377302	0.0177952	-0.284	0.0959	0.887	0.507	-0.104	-0.388	-0.00778	0.499
NCAPG	Q9BPX3	0.940287	0.059998	0.253877	0.44447	0.0187	0.504	0.292	-0.193	-0.209	-0.19	0.296	0.103
NCAPH	E9PHA2	0.54182	0.0704171	0.0641563	0.575373	0.135	-0.426	-0.437	0.124	0.148	0.283	-0.278	-0.154
NCDN	Q9UBB6	0.271143	0.926542	0.756763	0.142747	0.394	-0.0322	0.108	0.535	-0.216	0.178	-0.248	0.286
NCL	A0A7I2V5M5	0.0903094	1.07003e-05	0.428574	5.35004e-05	-0.497	-1.87	0.222	1.59	0.66	0.163	-1.21	0.385
NCLN	Q969V3	0.92831	0.0671007	0.483998	0.0208572	0.0194	0.422	-0.152	-0.555	-0.0772	-0.0578	0.345	-0.21
NCOA5	Q9HCD5	0.622694	0.503169	0.969135	0.239643	-0.133	0.181	-0.0104	-0.325	0.0236	-0.109	0.205	-0.12
NDC1	Q9BTX1	0.189872	0.00490315	2.63459e-05	0.000840209	0.272	0.664	1.24	0.847	-0.612	-0.34	0.0525	0.899
NDUFA9	Q16795	0.0104469	0.00954794	0.676634	0.643908	-0.668	-0.679	0.0955	0.106	0.48	-0.188	-0.199	-0.0928
NDUFS7	O75251	0.04902	0.952342	0.940352	0.0629233	-0.766	-0.0215	0.0269	-0.717	0.382	-0.384	0.36	-0.357
NDUFV1	G3V0I5	0.575902	0.906472	0.122641	0.2528	-0.174	-0.0364	0.501	0.363	-0.0291	-0.203	-0.0655	0.298
NEDD8	F8VSA6	0.00660273	0.436935	0.0162737	0.743402	-0.986	-0.246	0.843	0.102	0.344	-0.643	0.0983	0.201
NEFL	P07196	0.12959	0.000231257	0.0448546	0.000687604	-0.447	1.39	0.613	-1.22	-0.276	-0.723	1.11	-0.11
NEFM	P07197	0.711208	7.763e-05	0.0267303	0.00368905	-0.151	2.24	0.993	-1.4	-0.734	-0.885	1.51	0.108
NEK9	A0A7I2V5R1	0.822183	0.000946608	0.000883292	0.85049	-0.0497	0.918	0.926	-0.0416	-0.436	-0.486	0.482	0.44
NEMF	O60524	0.164748	0.000222763	0.12754	0.0751368	0.607	2.08	0.672	-0.798	-0.991	-0.383	1.09	0.288
NFX1	Q12986	0.471363	0.0792496	0.539223	0.604662	0.201	0.515	0.171	-0.144	-0.272	-0.071	0.243	0.0996
NFXL1	Q6ZNB6	0.00210348	0.0748215	0.00223032	7.41074e-05	0.843	0.428	0.837	1.25	-0.738	0.106	-0.31	0.942
NHP2L1	B1AHD1	0.379775	0.993385	0.259203	0.797442	-0.19	0.00176	0.246	0.0547	0.0329	-0.157	0.0346	0.0893
NIFK	Q9BYG3	0.22135	0.106123	0.29097	0.527397	-0.373	-0.505	-0.32	-0.189	0.393	0.0194	-0.112	-0.301
NIPSNAP1	Q9BPW8	0.0563378	0.104876	0.740412	0.990287	-0.611	-0.509	0.0988	-0.00362	0.408	-0.203	-0.101	-0.104
NISCH	Q9Y2I1	0.395406	0.19833	0.0796024	0.0333618	-0.284	-0.438	0.614	0.768	0.098	-0.186	-0.34	0.428
NKRF	A0A8I5KX72	0.24314	0.0615252	0.482755	0.0243127	-0.29	0.484	0.171	-0.603	-0.0191	-0.309	0.465	-0.138
NMD3	Q96D46	0.362564	0.642305	0.585591	0.405358	-0.272	0.137	0.161	-0.248	0.0614	-0.211	0.199	-0.0494
NMT1	B7Z8J4	0.0013643	0.0161988	0.263251	0.907664	-1.06	-0.726	0.308	-0.0311	0.637	-0.428	-0.089	-0.12
NNT	A0A590UJM2	0.113716	0.0144751	0.866669	0.359587	-0.43	-0.714	-0.0435	0.241	0.405	-0.0256	-0.31	-0.069
NOB1	Q9ULX3	0.00965968	0.265477	0.50251	0.000292795	0.671	-0.258	0.153	1.08	-0.309	0.362	-0.567	0.514
NOC2L	Q9Y3T9	0.275336	0.265752	0.0683031	0.757943	-0.263	0.269	0.46	-0.0728	-0.0504	-0.314	0.219	0.146
NOC3L	Q8WTT2	0.191123	0.126383	0.540599	0.00295266	-0.398	0.471	-0.181	-1.05	0.126	-0.271	0.597	-0.453
NOC4L	Q9BVI4	0.0767644	0.00565327	0.350861	0.035124	-0.813	-1.4	0.409	0.994	0.653	-0.159	-0.744	0.25
NOL10	Q9BSC4	0.446147	0.00821977	0.0608818	0.0878672	-0.159	0.629	0.415	-0.373	-0.181	-0.34	0.447	0.0744
NOL11	Q9H8H0	0.592203	0.110939	0.771053	0.403641	0.185	0.577	0.1	-0.292	-0.262	-0.0767	0.315	0.0237
NOL6	Q9H6R4	0.984507	0.0783561	0.177914	0.00512939	0.00493	-0.475	0.354	0.834	0.0277	0.0327	-0.447	0.387
NOL9	Q5SY16	0.0022282	0.029881	0.000658043	0.00864045	-0.751	-0.483	0.879	0.611	0.276	-0.474	-0.207	0.405
NOMO1	A0A0G2JP90	0.0492061	0.0141877	0.170643	0.443137	-0.52	-0.678	-0.348	-0.19	0.516	-0.00351	-0.161	-0.351
NONO	A0A7I2V5Y7	0.0684657	0.660521	0.103055	0.507118	-0.378	0.0855	0.333	-0.13	0.0841	-0.294	0.17	0.0398
NOP14	P78316	0.377224	0.545899	0.662844	0.472315	-0.206	-0.14	-0.101	-0.167	0.163	-0.043	0.0233	-0.144
NOP2	P46087	0.257049	0.154257	0.023454	0.0125385	0.279	0.356	-0.603	-0.68	-0.0776	0.201	0.278	-0.402
NOP56	O00567	0.98933	0.383427	0.15504	0.545487	-0.00381	-0.252	-0.422	-0.174	0.17	0.167	-0.0817	-0.255
NOP58	Q9Y2X3	0.0803239	0.642773	0.0143506	0.184847	-0.434	-0.109	0.646	0.32	0.0827	-0.351	-0.026	0.294
NPEPPS	E9PLK3	0.00556692	0.00489437	0.11485	0.128521	-0.601	-0.613	-0.307	-0.295	0.53	-0.0706	-0.0827	-0.377
NPM1	A0A7I2YQC0	0.735908	0.90673	0.036217	0.0841767	-0.108	0.0374	0.731	0.585	-0.138	-0.246	-0.101	0.485
NPM3	O75607	0.641137	0.938437	0.0368284	0.0761616	0.144	0.0237	-0.699	-0.58	0.0971	0.241	0.121	-0.459
NRD1	H0Y5G9	0.94854	0.11266	0.952842	0.0906385	-0.022	0.568	-0.0201	-0.61	-0.126	-0.148	0.442	-0.168
NSD1	A0A8I5QJP2	0.0722119	0.516517	0.496472	0.566023	-0.385	-0.131	0.138	-0.116	0.191	-0.194	0.0595	-0.0563
NSDHL	Q15738	0.647456	0.761841	0.469643	0.567802	0.128	0.0845	-0.203	-0.16	-0.0342	0.0936	0.0503	-0.11
NSF	P46459	0.905836	0.649595	0.113215	0.198939	-0.0276	-0.107	-0.389	-0.31	0.138	0.11	0.0311	-0.279
NSUN2	Q08J23	0.723271	0.0252647	0.0367974	0.000162577	0.0786	-0.548	0.505	1.13	-0.0285	0.0502	-0.577	0.555
NSUN5	Q96P11	0.838331	0.0292408	0.0852673	0.441621	0.09	-1.06	-0.805	0.343	0.421	0.511	-0.637	-0.294
NT5C3A	X6RM59	0.237552	0.0471092	0.00627279	0.859976	-0.267	0.473	0.701	-0.0389	-0.16	-0.427	0.313	0.274
NT5DC1	Q5TFE4	0.0067465	0.00817354	0.591145	0.527021	-0.876	-0.849	-0.15	-0.177	0.688	-0.188	-0.161	-0.338
NTPCR	Q5TDF0	0.718994	0.0821733	0.292896	0.269083	-0.0794	0.406	0.237	-0.249	-0.121	-0.2	0.285	0.0362
NUB1	H3BM14	0.205569	0.0562268	0.168192	0.0706567	-0.49	0.771	0.537	-0.724	-0.0818	-0.572	0.689	-0.0351
NUBP2	B7Z6P0	0.130047	0.0345496	0.838646	0.359196	0.746	1.09	-0.0959	-0.439	-0.621	0.125	0.467	0.0288
NUMA1	Q14980	0.159195	0.000511835	1.00082e-05	0.00201405	0.32	0.98	1.48	0.823	-0.776	-0.456	0.204	1.03
NUP107	P57740	0.799717	0.15239	0.0601988	0.440298	0.0587	0.345	0.466	0.18	-0.232	-0.173	0.112	0.293
NUP133	Q8WUM0	0.478983	0.0310427	0.391866	0.0230804	-0.178	-0.59	0.216	0.628	0.182	0.00438	-0.407	0.221
NUP155	O75694	0.337733	0.0877153	0.000134562	0.0275533	-0.22	0.409	1.18	0.549	-0.287	-0.507	0.122	0.671
NUP160	E9PR16	0.164845	0.00300404	0.513296	0.0140485	0.569	1.4	-0.26	-1.09	-0.57	-0.00154	0.833	-0.261
NUP188	Q5SRE5	0.0459377	0.000503499	0.0313139	0.000346193	0.918	1.91	-1	-1.99	-0.685	0.233	1.22	-0.771
NUP205	Q92621	0.283091	0.000231108	0.000154494	0.200544	0.259	1.16	1.21	0.312	-0.722	-0.463	0.437	0.749
NUP210	Q8TEM1	0.840595	0.344522	0.0148636	0.129927	-0.0469	0.224	0.641	0.369	-0.193	-0.24	0.0315	0.401
NUP214	A0A8Q3SHZ4	0.89367	0.732241	0.122501	0.0520176	0.0356	-0.0913	0.431	0.558	-0.103	-0.0671	-0.194	0.364
NUP35	Q8NFH5	0.193803	0.238407	0.0703587	0.0892238	-0.312	-0.282	0.449	0.418	0.114	-0.198	-0.167	0.251
NUP50	Q9UKX7	0.0361567	0.467342	0.511625	0.0314815	-0.797	0.256	0.23	-0.822	0.277	-0.52	0.532	-0.289
NUP85	J3KT10	0.607829	0.233131	0.809963	0.149656	0.163	-0.387	-0.0759	0.474	0.0343	0.197	-0.352	0.121
NUP88	Q99567	0.794364	0.794336	0.493689	0.866053	-0.0949	0.0949	0.251	0.0614	-0.0391	-0.134	0.0558	0.117
NUP93	Q8N1F7	0.528518	0.0149072	0.000719325	0.36515	-0.114	0.492	0.77	0.165	-0.259	-0.372	0.233	0.398
NUP98	H0YCR0	0.185524	0.101039	0.0581653	0.0295076	-0.292	-0.368	0.433	0.51	0.13	-0.162	-0.239	0.271
NVL	O15381	0.233989	0.657319	0.0821855	0.296034	-0.437	-0.159	0.66	0.381	0.0935	-0.344	-0.0656	0.316
NXF1	Q9UBU9	0.591146	0.137286	0.00587066	0.270974	-0.136	0.391	0.811	0.284	-0.232	-0.368	0.158	0.442
OAT	P04181	0.0881993	0.000377143	6.42546e-06	0.000817849	-0.396	-1.02	-1.55	-0.928	0.84	0.444	-0.178	-1.11
OGT	A0A8V8TQ37	0.397803	0.47305	0.505838	0.427225	0.2	0.169	0.156	0.187	-0.181	0.0186	-0.0123	0.175
OLA1	C9JTK6	0.329192	0.613409	0.00120644	0.00048016	-0.3	-0.153	-1.22	-1.36	0.493	0.193	0.339	-1.02
OPA1	A0A2R8YGE5	0.100314	0.178698	0.0531329	0.0985682	-0.95	-0.764	1.14	0.956	0.381	-0.57	-0.383	0.573
ORC3	Q9UBD5	0.874259	0.000589514	0.66467	0.00183254	0.03	0.837	0.0826	-0.724	-0.245	-0.215	0.592	-0.132
OSBP	P22059	0.623818	0.224676	0.268941	0.0759834	-0.113	-0.286	0.259	0.432	0.0631	-0.0496	-0.223	0.209
OSBPL6	Q9BZF3	0.139307	0.0152924	0.327679	0.0438433	0.424	0.751	-0.274	-0.601	-0.331	0.0928	0.42	-0.181
OSBPL8	F8VUA7	0.0256296	0.204761	0.111414	0.0513185	-0.906	0.48	0.614	-0.772	0.179	-0.727	0.66	-0.112
OTUB1	F5GYN4	0.971181	0.667469	0.802955	0.522359	-0.0077	-0.0919	0.0533	0.138	0.0135	0.00582	-0.0784	0.0591
OTUD4	Q01804	0.31727	0.946278	0.134339	0.542893	-0.296	-0.0195	0.454	0.178	0.0393	-0.256	0.0197	0.197
OTUD6B	Q8N6M0	0.0350707	0.725361	0.427381	0.26219	-0.957	-0.146	0.334	-0.477	0.432	-0.525	0.285	-0.192
OXA1L	A0A087X0L7	0.0431012	0.00762427	0.680626	0.633828	-0.429	-0.603	-0.0807	0.0935	0.385	-0.0436	-0.218	-0.124
PA2G4	Q9UQ80	0.180952	0.00292429	0.0888744	0.00130227	-0.699	-1.8	0.909	2.01	0.573	-0.126	-1.23	0.783
PABPC4	A0A7I2V4L7	0.146887	0.00811785	0.00522426	0.211399	0.395	-0.798	-0.856	0.336	0.216	0.611	-0.582	-0.245
PACSIN2	Q9UNF0	0.00349847	0.393834	0.000460786	0.0717802	0.863	0.214	-1.12	-0.476	-0.204	0.659	0.0104	-0.465
PAFAH1B2	P68402	0.988333	0.339407	0.00516344	0.0355348	-0.00537	0.357	1.21	0.845	-0.389	-0.394	-0.0311	0.814
PAFAH1B3	Q15102	0.669483	0.0630395	0.960641	0.0255579	-0.144	0.669	-0.0166	-0.83	-0.0912	-0.235	0.578	-0.252
PAICS	P22234	0.00859182	0.00152152	0.0237043	0.121257	-0.581	-0.751	-0.482	-0.312	0.599	0.0175	-0.152	-0.464
PAK2	Q13177	0.365472	0.0102834	0.866278	0.0440573	0.267	0.852	-0.0489	-0.634	-0.334	-0.0673	0.518	-0.116
PAPSS1	O43252	0.0731119	0.0603945	0.926628	0.990175	-0.788	-0.831	-0.038	0.00508	0.611	-0.177	-0.22	-0.215
PARP1	P09874	0.640662	0.786604	0.194016	0.26383	-0.0938	-0.0542	0.269	0.229	-0.00672	-0.101	-0.061	0.168
PATL1	Q86TB9	0.19889	0.956112	0.379425	0.0457406	0.459	0.019	0.309	0.748	-0.311	0.148	-0.292	0.456
PAWR	Q96IZ0	0.134423	0.0011386	0.60984	0.00890342	0.405	1.05	-0.133	-0.778	-0.432	-0.027	0.619	-0.16
PCBP1	Q15365	0.839194	0.149663	0.0293915	0.282654	0.0363	0.268	0.428	0.196	-0.192	-0.156	0.0759	0.272
PCBP2	F8VZX2	0.984213	0.99734	0.110266	0.113465	-0.00433	-0.000729	0.367	0.364	-0.0895	-0.0938	-0.0902	0.274
PCCA	P05165	0.145363	0.000456455	0.0119393	0.868234	0.38	1.14	0.716	-0.0415	-0.653	-0.273	0.484	0.442
PCM1	A0A5H1ZRS1	0.0108117	0.231727	0.00766104	0.301423	-0.825	0.349	0.875	-0.299	0.107	-0.719	0.456	0.156
PCMT1	A0A3F2YNX8	0.0249957	0.564939	0.212203	0.541071	-0.854	-0.199	0.443	-0.212	0.366	-0.488	0.167	-0.0451
PCNA	P12004	0.00757221	0.0001688	0.538442	0.0191693	-0.783	-1.29	0.157	0.663	0.675	-0.108	-0.615	0.0485
PCNT	A0A8Q3SHZ3	0.543033	0.623615	0.0959691	0.0774921	0.135	0.109	0.388	0.415	-0.192	-0.0567	-0.0831	0.332
PDCD11	Q14690	0.0411279	0.402653	0.0599902	0.303573	-0.497	0.19	0.452	-0.235	0.0881	-0.409	0.278	0.0429
PDCD2L	Q9BRP1	0.691961	0.868306	0.883651	0.70627	-0.117	-0.0487	-0.043	-0.111	0.0812	-0.0354	0.0325	-0.0784
PDCD6	O75340	0.550529	0.0275501	0.139524	0.00434611	0.247	0.999	-0.634	-1.39	-0.215	0.0323	0.784	-0.602
PDCD6IP	Q8WUM4	0.0957323	8.12371e-05	0.490634	0.000554552	0.333	1.04	-0.132	-0.84	-0.394	-0.0609	0.647	-0.192
PDHA1	Q5JPU2	0.933263	0.451107	0.0104877	0.0391159	-0.0369	-0.336	-1.29	-0.991	0.425	0.388	0.089	-0.902
PDHB	P11177	0.098227	0.00679706	0.00158635	0.000118557	0.397	0.716	-0.885	-1.2	-0.156	0.241	0.56	-0.644
PDIA3	A0A8I5KNU9	0.496601	0.279068	0.278396	0.497601	0.191	-0.309	-0.31	0.191	0.059	0.25	-0.25	-0.0592
PDIA4	P13667	0.423751	0.0700858	0.598837	0.554286	-0.4	-0.956	-0.261	0.294	0.504	0.104	-0.451	-0.157
PDIA6	Q15084	0.939904	0.0340779	0.00290379	0.196897	-0.0281	-0.865	-1.33	-0.497	0.564	0.536	-0.301	-0.798
PDLIM1	O00151	0.827476	0.871136	0.0449202	0.0498784	0.0543	0.0404	-0.541	-0.527	0.098	0.152	0.138	-0.389
PDLIM3	A0A2U3TZH4	0.953581	0.56465	0.0687368	0.205415	-0.0111	0.111	0.372	0.25	-0.115	-0.126	-0.00428	0.246
PDLIM7	Q9NR12	0.341518	0.0152509	0.111352	0.0589223	-0.271	0.765	0.468	-0.567	-0.173	-0.444	0.592	0.0246
PDS5A	Q29RF7	0.497572	0.216465	0.322975	0.676898	-0.151	-0.281	-0.222	-0.0921	0.201	0.0503	-0.0796	-0.172
PDXDC1	Q6P996	0.00015057	0.784275	0.277361	0.000700973	1.64	-0.0875	-0.355	1.38	-0.712	0.933	-0.799	0.578
PELP1	Q8IZL8	0.857494	0.546017	0.848433	0.538511	0.0582	0.197	-0.062	-0.201	-0.0629	-0.00466	0.134	-0.0666
PES1	B3KXD6	0.317833	0.591659	0.0237205	0.35022	-0.217	0.115	0.534	0.202	-0.0538	-0.271	0.0611	0.263
PEX5	B4E0T2	0.014016	0.190264	0.952806	0.187526	-0.875	-0.427	0.0186	-0.429	0.539	-0.335	0.113	-0.317
PFAS	O15067	0.102312	0.000537267	0.137778	0.00074348	-0.383	-0.992	0.345	0.953	0.353	-0.03	-0.638	0.315
PFKL	P17858	0.350471	0.526691	0.0703064	0.122208	0.232	0.156	-0.472	-0.396	-0.037	0.195	0.119	-0.277
PFKM	F8VZI0	0.810091	0.554062	0.929514	0.362907	-0.0603	0.149	-0.0222	-0.232	-0.00164	-0.0619	0.148	-0.0841
PFN1	P07737	0.00961954	0.133154	0.00473205	0.000324692	-0.582	-0.308	-0.652	-0.927	0.531	-0.0509	0.223	-0.703
PFN2	C9J712	0.922813	0.600893	0.777139	0.734919	-0.0233	0.126	0.0681	-0.0815	-0.037	-0.0602	0.0894	0.00785
PGAM5	Q96HS1	0.829828	0.153928	0.00334462	0.039921	0.0397	0.274	0.647	0.413	-0.25	-0.21	0.0239	0.437
PGD	K7EM49	0.641577	0.066542	0.342857	0.0260145	-0.103	-0.434	0.213	0.544	0.107	0.00344	-0.327	0.217
PGM3	A0A8V8TM25	0.862205	0.407613	0.0468007	0.266095	-0.0397	0.192	0.492	0.261	-0.151	-0.191	0.0407	0.301
PHB	P35232	0.0177522	0.156018	0.0160419	0.14306	0.595	0.331	-0.607	-0.342	-0.229	0.367	0.102	-0.24
PHB2	Q99623	0.00918648	0.00828351	0.213852	0.232117	0.652	0.663	0.279	0.268	-0.561	0.0903	0.102	0.369
PHF3	Q92576	0.0429018	0.000237971	7.73003e-05	0.0125628	0.577	1.29	1.45	0.744	-0.974	-0.396	0.313	1.06
PHF6	A0A0D9SGE8	0.551348	0.412817	0.399387	0.0364918	0.137	-0.19	0.196	0.523	-0.0701	0.0672	-0.26	0.263
PHGDH	A0A286YF22	0.0601688	0.129507	0.185081	0.088848	-0.429	-0.337	-0.292	-0.383	0.372	-0.0572	0.0344	-0.349
PHIP	A0A8V8TQM4	0.479908	0.728284	0.34661	0.556151	0.152	0.074	-0.204	-0.126	-0.0434	0.108	0.0306	-0.0953
PHPT1	Q9NRX4	0.0519812	8.8951e-06	0.00228698	0.297445	-0.996	-3.26	-1.76	0.506	1.75	0.756	-1.51	-1
PI4KB	A0A0B4J1S8	0.891595	0.599801	0.0442239	0.0906491	-0.0347	-0.134	-0.555	-0.455	0.19	0.155	0.0555	-0.4
PICALM	Q13492	0.249833	0.00259956	0.0153087	0.0532999	-0.226	0.697	0.524	-0.399	-0.192	-0.418	0.505	0.106
PIN1	K7EN45	0.015092	0.0186473	0.283615	0.331834	-0.819	-0.786	0.328	0.295	0.524	-0.295	-0.262	0.033
PITPNB	B3KYB6	0.661745	0.0305612	0.0508436	0.864799	-0.14	-0.759	-0.674	-0.0544	0.428	0.288	-0.331	-0.385
PITRM1	Q5JRX3	0.328604	0.0721541	0.165196	0.605661	-0.466	-0.899	-0.675	-0.243	0.627	0.16	-0.272	-0.515
PKM	P14618	0.0193002	0.0171057	0.000349377	0.000391673	-0.557	-0.57	-0.998	-0.985	0.67	0.114	0.101	-0.884
PKN1	Q16512	0.202656	0.494536	0.923797	0.0515726	-0.274	0.144	-0.02	-0.438	0.106	-0.168	0.25	-0.188
PKN2	Q16513	0.452111	0.117233	0.724575	0.597087	0.159	0.345	0.074	-0.111	-0.184	-0.025	0.16	0.049
PKP2	Q99959	0.942931	0.0655466	0.585105	0.151652	-0.0366	1.01	0.281	-0.764	-0.304	-0.341	0.704	-0.0597
PKP4	Q99569	0.0892156	0.000417692	0.37184	0.0766694	0.576	1.47	0.29	-0.603	-0.728	-0.152	0.742	0.138
PLCB3	Q01970	0.454978	0.039708	0.983014	0.148589	-0.197	-0.583	0.00554	0.392	0.243	0.0461	-0.341	0.0516
PLCG1	P19174	0.977414	0.743552	0.0632858	0.0361187	-0.00646	-0.0748	0.454	0.522	-0.0916	-0.098	-0.166	0.356
PLEC	A0A8I5KSD5	0.85371	0.288449	0.117088	0.0220356	0.0509	0.299	-0.454	-0.702	0.0132	0.064	0.312	-0.39
PLEKHA5	Q9HAU0	0.44799	0.0748284	0.0584291	0.530386	-0.196	0.485	0.519	-0.161	-0.153	-0.349	0.332	0.17
PLIN3	O60664	0.216599	0.698154	0.230935	0.0500238	-0.431	-0.132	-0.417	-0.716	0.352	-0.0783	0.221	-0.495
PLK1	P53350	0.70864	0.0862678	0.274283	0.293043	-0.114	0.553	0.34	-0.327	-0.166	-0.28	0.387	0.06
PLS3	P13797	0.210414	0.00949055	0.000623134	0.0165417	-0.342	-0.787	-1.16	-0.712	0.657	0.315	-0.13	-0.842
PMPCA	Q10713	0.176983	0.0778135	0.141954	0.0986778	-0.456	0.611	0.499	-0.568	-0.0497	-0.506	0.562	-0.00632
PMPCB	O75439	0.767679	0.214923	0.113117	0.92733	-0.068	0.294	0.383	0.021	-0.135	-0.203	0.159	0.18
PNN	Q9H307	0.789655	0.213848	0.0881689	0.433575	-0.0555	-0.266	-0.375	-0.165	0.188	0.133	-0.0781	-0.243
PNPT1	Q8TCS8	0.40519	0.770651	0.148982	0.713356	-0.216	0.0748	0.385	0.0943	-0.00695	-0.223	0.0678	0.162
POFUT1	Q9H488	0.871833	0.148114	0.186341	0.982577	-0.0354	-0.331	-0.3	-0.0048	0.176	0.14	-0.155	-0.16
POGZ	A0A8V8TQ67	0.353328	0.120565	0.0116003	0.763088	-0.312	0.538	0.95	0.0997	-0.216	-0.528	0.322	0.422
POLA1	P09884	0.936542	0.322436	0.000568748	0.00464935	-0.0233	0.295	1.3	0.977	-0.386	-0.409	-0.0908	0.886
POLD1	A0A087WYJ2	0.477301	0.157175	0.462792	0.163636	-0.265	0.544	0.274	-0.535	-0.0719	-0.337	0.472	-0.0629
POLD2	A0A8V8TMJ0	0.628521	0.60993	0.00374919	0.0265931	-0.133	0.14	0.941	0.668	-0.204	-0.336	-0.064	0.604
POLDIP2	Q9Y2S7	0.448075	0.321876	0.601628	0.447897	0.146	0.192	-0.0999	-0.146	-0.0961	0.0499	0.0961	-0.05
POLDIP3	F6VRR5	0.0229929	0.118368	0.772385	0.252236	-0.526	-0.342	-0.0604	-0.245	0.363	-0.163	0.0219	-0.223
POLE	F5H1D6	0.927622	0.52234	0.83305	0.449372	0.0217	0.154	-0.0505	-0.183	-0.0368	-0.0151	0.117	-0.0656
POLR1A	O95602	0.131988	0.103123	0.0898022	0.0694276	-0.299	-0.326	0.341	0.368	0.146	-0.153	-0.181	0.188
POLR1C	A0A2R8YEZ4	0.00155846	0.00710145	0.146784	0.464893	1.32	1.06	-0.512	-0.25	-0.796	0.524	0.261	0.0113
POLR2A	A0A6Q8PGB0	0.0176555	0.633599	0.387069	0.00806324	-0.728	-0.131	-0.24	-0.837	0.457	-0.271	0.326	-0.511
POLR2B	C9J2Y9	0.175708	0.857424	0.800919	0.339716	-0.274	-0.035	0.0492	-0.189	0.133	-0.14	0.0982	-0.0912
POLR2C	P19387	0.444486	0.890685	0.292565	0.869147	0.306	-0.0543	-0.425	-0.0651	-0.033	0.273	-0.0873	-0.152
POLR3A	A0A8V8TNL6	0.201785	0.531355	0.514832	0.193573	-0.337	-0.161	-0.168	-0.344	0.251	-0.0863	0.0896	-0.254
POLRMT	O00411	0.143077	0.574596	0.204913	0.730518	-0.475	-0.176	0.407	0.107	0.18	-0.295	0.00416	0.112
POM121	Q96HA1	0.565749	0.552921	0.0992781	0.574652	-0.256	0.264	0.77	0.25	-0.131	-0.386	0.134	0.383
POM121C	A8CG34	0.896497	0.189433	0.492265	0.0443657	0.0444	-0.463	0.236	0.744	0.0345	0.0788	-0.428	0.315
POP1	Q99575	0.0526915	0.805094	0.34714	0.182898	-0.544	0.0643	0.249	-0.359	0.194	-0.35	0.258	-0.101
POR	E7EMD0	0.0792218	0.411254	0.678013	0.162818	-0.491	-0.219	-0.109	-0.381	0.327	-0.163	0.109	-0.273
PPA1	Q15181	0.0259304	0.00969808	0.0166934	0.0439623	-0.519	-0.626	-0.567	-0.461	0.558	0.0385	-0.0677	-0.529
PPAN-P2RY11	A0A0A6YYI3	0.0272834	0.000204648	0.695551	0.0102241	0.593	1.21	-0.0955	-0.715	-0.576	0.0172	0.637	-0.0783
PPAT	Q06203	0.36874	0.0342887	0.30796	0.000763723	-0.173	0.439	-0.197	-0.81	0.0261	-0.147	0.466	-0.345
PPFIA1	Q13136	0.772548	0.125997	0.790668	0.304785	0.0838	0.464	0.077	-0.303	-0.177	-0.0934	0.287	-0.0164
PPIA	P62937	0.190392	0.011461	0.282503	0.0188937	-0.52	-1.11	0.422	1.01	0.431	-0.089	-0.675	0.333
PPIB	A0A7P0Z497	0.00239779	0.143073	0.0341206	0.864093	-1.14	-0.472	0.717	0.0529	0.507	-0.629	0.0347	0.0876
PPID	Q08752	0.196957	0.906142	0.963053	0.150564	0.261	-0.0231	0.00908	0.294	-0.127	0.134	-0.15	0.143
PPIG	A0A7I2V629	0.042675	0.124695	0.596713	0.95177	-0.428	-0.313	0.103	-0.0118	0.266	-0.162	-0.0464	-0.0582
PPIL2	A0A7P0TAH4	0.363022	0.954818	0.640766	0.163049	-0.44	0.027	-0.223	-0.69	0.269	-0.171	0.296	-0.394
PPP1CB	A0A8V8TRH9	0.0138089	0.473811	0.567622	0.0103171	-0.562	0.146	0.116	-0.592	0.216	-0.347	0.362	-0.231
PPP1CC	F8VYE8	0.882741	0.934879	0.407657	0.444513	-0.101	-0.0561	0.576	0.531	-0.0793	-0.181	-0.135	0.395
PPP1R12A	O14974	0.0937204	0.189788	0.00177656	0.487306	0.358	-0.274	-0.773	-0.142	0.0828	0.441	-0.191	-0.333
PPP2CA	A0A8V8TQU8	0.862491	0.173566	0.0181105	0.174372	-0.0474	-0.386	-0.724	-0.385	0.301	0.254	-0.0848	-0.47
PPP2R1A	P30153	0.671797	0.990813	0.61761	0.94818	0.0883	-0.00239	-0.104	-0.0135	-0.0175	0.0708	-0.0199	-0.0334
PPP2R1B	P30154	0.956342	0.183839	0.797095	0.252725	-0.0269	0.676	0.126	-0.577	-0.187	-0.214	0.489	-0.0876
PPP2R2A	P63151	0.92977	0.000116281	0.121525	0.00285208	0.0328	1.97	0.604	-1.34	-0.661	-0.628	1.31	-0.0234
PPP5C	P53041	0.329692	0.253164	0.180802	0.441283	-0.282	0.333	0.394	-0.221	-0.0407	-0.323	0.292	0.0711
PPP6C	O00743	0.539982	0.0128403	0.641663	0.099606	0.16	0.732	0.121	-0.451	-0.293	-0.133	0.439	-0.0121
PPP6R3	H7BXH2	0.346349	0.870931	0.124259	0.420749	0.296	0.0503	-0.498	-0.252	-0.0362	0.26	0.0141	-0.238
PPT1	A0A2C9F2P4	0.0612752	0.199056	0.582695	0.8981	-0.493	-0.326	0.136	-0.0315	0.294	-0.199	-0.0318	-0.0633
PRC1	O43663	0.543095	0.418427	0.177627	0.125656	0.125	0.167	-0.285	-0.327	-0.0329	0.0918	0.134	-0.193
PRDX1	Q06830	0.146056	0.428363	0.24977	0.0033921	-0.3	0.159	-0.234	-0.693	0.169	-0.131	0.328	-0.365
PRDX2	P32119	0.594097	0.0377671	0.00940245	0.000335134	0.122	0.516	-0.679	-1.07	-0.0203	0.102	0.496	-0.578
PRDX4	Q13162	0.595546	0.90911	0.731228	0.7618	0.22	-0.0471	-0.142	0.125	-0.0628	0.157	-0.11	0.0153
PRDX6	P30041	0.948928	0.48031	0.17968	0.542337	0.0169	-0.188	-0.367	-0.162	0.13	0.147	-0.0577	-0.219
PREB	Q9HCU5	0.0808831	0.023484	0.00926876	0.0334312	-0.509	-0.689	-0.82	-0.639	0.632	0.123	-0.0577	-0.697
PRKAA1	Q13131	0.635131	0.0848295	0.515081	0.0611862	0.112	0.428	-0.154	-0.47	-0.124	-0.0128	0.304	-0.167
PRKACA	A0A8V8TL59	0.163965	0.0808155	0.464947	0.742577	-0.319	-0.41	-0.163	-0.0727	0.303	-0.0165	-0.107	-0.18
PRKAR1A	P10644	0.0064953	0.0373935	0.186695	0.0378881	-0.933	-0.669	-0.402	-0.667	0.734	-0.199	0.0656	-0.601
PRKAR2A	P13861	0.603664	0.258197	0.00677836	0.000270401	0.142	-0.315	0.855	1.31	-0.206	-0.0641	-0.521	0.791
PRKCD	Q05655	0.221871	0.00672219	0.737242	0.0404704	0.307	0.77	-0.0821	-0.544	-0.325	-0.0183	0.444	-0.1
PRKCI	P41743	0.594227	0.465334	0.341764	0.254212	-0.117	-0.161	0.212	0.256	0.046	-0.0712	-0.115	0.141
PRMT1	E9PKG1	0.41234	0.260235	0.829402	0.591725	-0.289	-0.401	0.0749	0.187	0.226	-0.0628	-0.175	0.0122
PRPF19	Q9UMS4	0.0253031	0.0111608	0.517139	0.815225	-0.616	-0.72	-0.162	-0.0582	0.528	-0.0872	-0.191	-0.25
PRPF3	O43395	0.188065	0.0402928	0.678842	0.212677	-0.32	-0.524	0.0976	0.302	0.267	-0.0533	-0.258	0.0443
PRPF31	E7EVX8	0.717568	0.752061	0.182449	0.196501	-0.0971	-0.0847	0.37	0.357	-0.0227	-0.12	-0.107	0.25
PRPF4	O43172	0.244509	0.124319	0.237812	0.430547	-0.285	-0.384	-0.29	-0.19	0.311	0.0259	-0.0733	-0.264
PRPF4B	H0YDJ3	0.062413	0.0681257	0.0663511	0.0723928	-0.435	-0.424	0.428	0.417	0.217	-0.218	-0.208	0.209
PRPF6	O94906	0.054422	0.469721	0.0430345	0.398736	-0.685	-0.241	0.726	0.283	0.221	-0.464	-0.0202	0.263
PRPF8	Q6P2Q9	0.0140299	0.462792	0.00027882	0.0140737	0.663	0.177	-1.15	-0.662	-0.0886	0.574	0.0884	-0.574
PRPS1	B1ALA9	0.00176868	0.000215264	6.37286e-06	3.76363e-05	-1.05	-1.35	-1.93	-1.63	1.35	0.298	-0.00797	-1.64
PRPSAP2	E7EPA1	0.138686	0.0212389	0.564329	0.662069	-0.48	-0.796	-0.18	0.136	0.484	0.00406	-0.312	-0.176
PRRC2A	P48634	0.719661	0.00429519	0.158391	0.000508839	-0.0672	-0.631	0.274	0.837	0.123	0.0556	-0.508	0.329
PRRC2B	Q5JSZ5	0.0441007	0.921367	0.0887678	0.778145	-0.452	-0.0204	0.373	-0.0584	0.138	-0.314	0.117	0.059
PRRC2C	E7EPN9	0.0153468	0.0157303	0.0043613	0.00447085	-0.624	-0.621	0.77	0.768	0.275	-0.349	-0.347	0.421
PSMA1	P25786	0.00147674	0.00502713	0.815126	0.695164	-1.71	-1.44	0.102	-0.172	1.19	-0.522	-0.249	-0.42
PSMA4	H0YLS6	0.649782	0.00261138	0.292693	0.0515027	0.185	1.47	0.435	-0.851	-0.569	-0.384	0.902	0.0511
PSMA5	P28066	0.95692	0.607387	0.105459	0.0454451	-0.0181	-0.173	0.573	0.728	-0.0908	-0.109	-0.264	0.464
PSMC1	P62191	0.76207	0.710724	0.47803	0.520408	-0.0811	-0.0995	-0.192	-0.173	0.113	0.0322	0.0139	-0.159
PSMC2	P35998	0.72931	0.529187	0.0184656	0.114928	0.0735	-0.134	-0.559	-0.351	0.137	0.21	0.00219	-0.349
PSMC3	R4GNH3	0.63228	0.147475	0.00649012	0.250833	0.19	-0.598	-1.26	-0.467	0.368	0.558	-0.23	-0.697
PSMC4	P43686	0.00404144	0.336133	0.00704646	0.220631	0.813	-0.233	-0.745	0.301	-0.162	0.651	-0.395	-0.0944
PSMC5	P62195	0.691742	0.89828	0.440823	0.799523	-0.0964	0.031	0.189	0.0617	-0.00681	-0.103	0.0242	0.0859
PSMC6	A0A087X2I1	0.882979	0.680344	0.297476	0.121338	0.0341	-0.0957	0.246	0.376	-0.0547	-0.0206	-0.15	0.226
PSMD1	A0A7I2V641	0.164984	0.0247506	0.429196	0.00703027	-0.44	0.758	0.244	-0.954	-0.0306	-0.471	0.728	-0.227
PSMD10	O75832	0.671903	0.653603	0.167517	0.160617	0.091	0.0964	-0.307	-0.312	0.00711	0.0981	0.104	-0.209
PSMD11	O00231	0.399535	0.000273917	0.134262	0.0291507	-0.269	-1.52	-0.493	0.756	0.637	0.368	-0.881	-0.125
PSMD12	O00232	0.145955	0.438453	0.83075	0.606023	-0.374	-0.193	0.0528	-0.128	0.222	-0.152	0.0288	-0.0991
PSMD14	O00487	0.326718	0.284609	0.299155	0.259786	0.25	0.273	-0.265	-0.289	-0.127	0.123	0.146	-0.142
PSMD2	Q13200	0.142301	0.0141104	0.586755	0.0908646	-0.45	-0.815	0.161	0.526	0.389	-0.0613	-0.427	0.0993
PSMD3	O43242	0.524638	0.152675	0.40364	0.998793	0.175	0.405	0.23	-0.000412	-0.246	-0.0717	0.159	0.159
PSMD4	P55036	0.5331	0.025622	0.0409818	0.702941	0.122	0.48	0.432	0.0743	-0.289	-0.167	0.191	0.265
PSME3	P61289	0.727973	0.0976146	0.908017	0.212533	0.109	0.549	0.0363	-0.403	-0.201	-0.0916	0.348	-0.0554
PSMF1	Q5QPM7	0.524484	0.0323849	0.573695	0.0373926	0.205	0.75	-0.181	-0.726	-0.245	-0.0398	0.505	-0.221
PSPC1	Q8WXF1	0.221363	0.305479	0.0648154	0.742895	0.347	-0.288	-0.545	0.0905	0.0347	0.382	-0.253	-0.163
PTCD3	Q96EY7	0.667115	0.00826181	0.412504	0.0917075	-0.0905	-0.639	-0.174	0.374	0.248	0.158	-0.39	-0.0161
PTGES3	Q15185	0.221807	0.722525	0.192683	0.789688	-0.651	0.184	0.697	-0.138	0.105	-0.546	0.29	0.151
PTK2	Q05397	0.699716	0.0310821	0.681918	0.133246	0.126	0.774	0.134	-0.513	-0.29	-0.164	0.484	-0.0295
PTPN1	P18031	0.851992	0.022488	0.00162476	0.143283	0.0551	0.749	1.14	0.451	-0.501	-0.446	0.248	0.699
PTPN11	A0A8I5KW48	0.754673	0.436317	0.161325	0.335153	-0.0919	-0.231	-0.427	-0.288	0.211	0.119	-0.0206	-0.309
PTPN13	Q12923	0.0589736	0.568407	0.34412	0.118323	-0.539	0.152	0.256	-0.435	0.167	-0.371	0.32	-0.116
PTPN23	Q9H3S7	0.0609219	0.238228	0.344455	0.870051	0.717	0.432	-0.343	-0.0583	-0.381	0.336	0.0515	-0.00688
PTPRF	P10586	0.187777	0.460414	0.491667	0.172562	-0.26	0.142	0.132	-0.27	0.0613	-0.199	0.204	-0.0663
PUM2	Q8TB72	0.147129	0.0230955	0.0416505	0.0862535	-0.435	0.725	0.637	-0.523	-0.123	-0.558	0.602	0.0789
PUS7	Q96PZ0	0.174793	0.451256	0.203182	0.507583	-0.417	-0.226	0.389	0.198	0.168	-0.25	-0.0581	0.14
PWP2	Q15269	0.0574889	0.133854	0.651884	0.36151	-0.907	-0.696	-0.201	-0.412	0.678	-0.229	-0.0184	-0.43
PXN	F5GZ78	0.967279	0.131363	0.604144	0.0557513	0.0157	0.606	-0.2	-0.79	-0.109	-0.0935	0.496	-0.293
PYCR2	A0A087WTV6	0.00722479	0.00688296	0.184874	0.192342	-0.768	-0.774	-0.338	-0.332	0.662	-0.106	-0.112	-0.444
PYGL	P06737	0.641882	0.433693	0.0604185	0.0327695	0.125	0.213	-0.541	-0.629	0.0194	0.145	0.232	-0.397
QARS	P47897	0.0092924	0.635712	0.81831	0.0366712	0.802	0.128	-0.0617	0.613	-0.418	0.385	-0.29	0.323
QRICH1	Q2TAL8	0.698533	0.383803	0.00535704	0.0142133	0.118	0.268	0.989	0.839	-0.373	-0.255	-0.105	0.734
QRSL1	Q9H0R6	0.937898	0.820311	0.64388	0.542382	-0.0171	-0.05	0.102	0.135	-0.00445	-0.0216	-0.0544	0.0804
RAB11A	H3BMH2	0.273652	0.811897	0.863029	0.481928	-0.297	-0.0631	0.0457	-0.188	0.153	-0.144	0.0896	-0.0983
RAB11FIP5	A0A1B0GTL5	0.25802	0.127222	0.9702	0.636443	-0.333	-0.458	0.0107	0.136	0.278	-0.0545	-0.18	-0.0438
RAB14	P61106	0.503565	0.0643032	0.724583	0.348681	0.132	0.388	0.0692	-0.187	-0.181	-0.0483	0.208	0.021
RAB1A	P62820	0.847243	0.250048	0.164765	0.650032	-0.0787	-0.482	-0.589	-0.186	0.307	0.228	-0.175	-0.361
RAB1B	E9PLD0	0.440248	0.4217	0.00183049	0.0411709	0.242	-0.252	-1.18	-0.687	0.237	0.479	-0.0145	-0.701
RAB21	Q9UL25	0.0306217	0.00713708	0.0167403	0.0690612	0.537	0.705	0.607	0.439	-0.596	-0.0597	0.109	0.547
RAB2A	P61019	0.693905	0.0108998	0.4029	0.113511	0.0867	0.638	0.186	-0.365	-0.249	-0.163	0.389	0.0234
RAB3GAP1	Q15042	0.566698	0.770721	0.0242127	0.0417499	0.19	0.096	-0.821	-0.728	0.0865	0.276	0.183	-0.545
RAB3GAP2	A0A8I5KY07	0.289625	0.115546	0.362921	0.15115	0.294	0.449	-0.251	-0.406	-0.196	0.0976	0.253	-0.154
RAB4A	P20338	0.222528	0.69679	0.299584	0.559481	-0.309	0.0961	0.261	-0.144	0.0653	-0.244	0.161	0.0169
RAB5B	P61020	0.96878	0.187889	0.488222	0.535653	-0.021	-0.732	-0.376	0.335	0.287	0.266	-0.444	-0.109
RAB5C	P51148	0.671588	0.0209911	0.697049	0.0196095	0.0999	-0.604	-0.0917	0.612	0.124	0.224	-0.48	0.132
RAB6A	P20340	0.438746	0.0358002	0.0197554	0.636242	0.208	-0.609	-0.691	0.126	0.221	0.429	-0.388	-0.262
RAB7A	A0A6Q8PG52	0.332603	0.0690796	0.00628941	0.798088	0.267	-0.526	-0.863	-0.0694	0.214	0.481	-0.312	-0.382
RABEP1	Q15276	0.490171	0.22283	0.29475	0.610606	0.232	0.419	0.357	0.171	-0.31	-0.0778	0.109	0.279
RABGAP1	Q9Y3P9	0.370394	0.0638077	0.786328	0.19271	0.232	0.505	-0.0691	-0.343	-0.225	0.00673	0.28	-0.0623
RAC1	P63000	0.879232	0.207609	0.134772	0.679028	-0.0465	-0.398	-0.479	-0.127	0.242	0.196	-0.156	-0.283
RACGAP1	F8VRD2	0.39712	0.046087	0.374681	0.689786	-0.231	-0.582	-0.243	0.108	0.322	0.0905	-0.26	-0.152
RAD21	O60216	0.101425	0.0422621	0.657999	0.972567	-0.467	-0.596	-0.12	0.00929	0.413	-0.0544	-0.184	-0.174
RAE1	E9PQ57	0.0722268	0.399365	0.00165796	0.284869	-0.359	0.16	0.723	0.205	-0.0414	-0.4	0.118	0.323
RAI1	Q7Z5J4	0.509065	0.000594329	0.0402577	3.6963e-05	0.134	0.887	-0.45	-1.2	-0.176	-0.0423	0.711	-0.492
RAI14	Q9P0K7	0.459367	0.0247373	0.989239	0.101878	0.166	0.552	0.00299	-0.383	-0.222	-0.0557	0.33	-0.0528
RALA	P11233	0.499286	0.0179029	0.362336	0.0110912	0.215	0.837	-0.292	-0.914	-0.244	-0.0287	0.593	-0.321
RALY	Q5QPL9	0.439721	0.911682	0.000286234	0.00100427	0.189	0.0268	-1.16	-0.998	0.189	0.378	0.216	-0.782
RAN	B5MDF5	0.175499	0.954814	0.66682	0.07546	-0.324	0.0131	-0.0997	-0.437	0.184	-0.14	0.197	-0.24
RANBP1	P43487	0.97772	0.0805106	0.539745	0.218479	-0.0107	0.71	0.236	-0.484	-0.231	-0.242	0.479	-0.00578
RANBP2	P49792	0.828573	0.342384	0.00222592	0.0226922	-0.0469	0.209	0.804	0.548	-0.23	-0.277	-0.0207	0.527
RANBP9	Q96S59	0.00762651	0.0664602	0.568401	0.106866	-0.712	-0.453	-0.132	-0.392	0.503	-0.21	0.0496	-0.342
RANGAP1	P46060	0.386693	0.161692	0.189626	0.0023329	0.184	-0.305	0.284	0.772	-0.0868	0.097	-0.391	0.381
RARS	P54136	0.144115	0.292238	0.675753	0.392715	0.45	0.318	0.124	0.256	-0.335	0.114	-0.0175	0.238
RAVER1	A0A087WZ13	0.534494	0.777396	0.000232649	0.000436488	-0.146	-0.0661	1.15	1.07	-0.197	-0.343	-0.263	0.804
RBBP4	Q09028	0.335165	0.00453327	0.731143	0.0158861	0.294	1	-0.103	-0.813	-0.372	-0.0782	0.632	-0.181
RBBP7	Q16576	0.855151	0.963033	0.29859	0.243464	0.049	0.0124	0.285	0.321	-0.0988	-0.0498	-0.0864	0.235
RBM14	Q96PK6	0.0156558	0.236233	0.0101638	0.327521	-0.683	0.306	0.739	-0.25	0.0806	-0.603	0.386	0.136
RBM15	A0A494C001	0.443299	0.178622	0.00137424	0.0902865	-0.168	0.301	0.856	0.387	-0.206	-0.373	0.0956	0.483
RBM25	P49756	0.872493	0.34513	0.0949819	0.343086	0.0366	0.219	0.402	0.22	-0.174	-0.137	0.0454	0.265
RBM26	Q5T8P6	0.139554	0.739408	0.17553	0.638744	-0.429	0.0927	0.391	-0.131	0.0937	-0.335	0.186	0.0553
RBM28	Q9NW13	0.0487156	0.322744	0.854319	0.355615	-0.459	-0.217	0.0395	-0.202	0.274	-0.185	0.0567	-0.145
RBM3	P98179	0.491243	0.648697	0.167784	0.112299	-0.29	-0.191	-0.598	-0.697	0.342	0.0522	0.151	-0.546
RBM33	Q96EV2	0.603033	0.213156	0.0837324	0.0199822	0.172	0.422	-0.603	-0.853	-0.0405	0.131	0.381	-0.472
RBM34	P42696	0.713301	0.806457	0.0386656	0.118215	0.133	-0.0884	-0.812	-0.591	0.159	0.292	0.0704	-0.521
RBM39	Q14498	0.797802	0.000215888	0.236795	0.00352124	-0.0605	-1.17	-0.287	0.821	0.394	0.334	-0.774	0.0467
RBM4	Q9BWF3	0.869589	0.516823	0.00999701	0.0486033	-0.0322	0.128	0.579	0.418	-0.161	-0.193	-0.0324	0.386
RBM6	P78332	0.869425	0.113124	0.960302	0.162646	-0.111	-1.12	-0.0335	0.977	0.344	0.233	-0.777	0.2
RBMS1	P29558	0.762747	0.16082	0.660851	0.47872	0.101	0.488	0.147	-0.239	-0.209	-0.108	0.278	0.0391
RBMX	P38159	0.143833	0.25866	0.998795	0.0169281	0.476	-0.362	-0.000471	0.837	-0.147	0.328	-0.509	0.328
RCC1	P18754	0.044995	0.000704509	0.568079	0.13436	-0.806	-1.6	-0.213	0.581	0.856	0.0502	-0.744	-0.163
RCC2	Q9P258	0.00185426	0.00153642	0.349754	0.304508	-0.863	-0.885	0.216	0.238	0.599	-0.264	-0.286	-0.0486
RCN1	Q15293	0.62223	0.398426	0.408375	0.609462	0.179	-0.309	-0.303	0.185	0.0636	0.242	-0.246	-0.0602
RDH11	Q8TC12	0.235092	0.149392	0.700556	0.91709	0.362	0.446	0.114	0.0309	-0.321	0.041	0.125	0.155
RDX	A0A2R8Y5S7	0.457779	0.737482	0.515918	0.810245	-0.283	-0.127	0.247	0.0908	0.112	-0.172	-0.0153	0.0755
RELA	Q2TAM5	0.2992	0.00345514	0.697708	0.0577491	0.285	0.938	0.105	-0.548	-0.403	-0.118	0.535	-0.0135
REPS1	Q96D71	0.170138	0.0791672	0.253142	0.470299	-0.423	-0.555	-0.349	-0.217	0.438	0.0143	-0.118	-0.334
RFC1	P35251	0.00733608	0.00427162	0.541677	0.381074	-0.77	-0.838	0.152	0.22	0.556	-0.213	-0.281	-0.0612
RFC2	P35250	0.136085	0.814397	0.0212621	0.227494	-0.436	-0.0658	0.719	0.348	0.055	-0.381	-0.0108	0.337
RFC3	P40938	0.853673	0.323926	0.037186	0.162093	0.0585	0.319	0.721	0.461	-0.289	-0.231	0.0296	0.491
RHOA	P61586	0.585767	0.461989	0.611851	0.484834	-0.253	-0.344	0.236	0.326	0.154	-0.0997	-0.19	0.136
RHOT2	Q8IXI1	0.0564216	0.407365	0.0010021	0.0107064	-0.821	-0.336	1.65	1.17	0.0816	-0.739	-0.254	0.911
RIF1	Q5UIP0	0.791817	0.000268847	0.005804	0.194433	0.064	1.17	0.781	-0.325	-0.52	-0.456	0.65	0.325
RIOK1	Q9BRS2	0.979616	0.850906	0.531057	0.640712	0.00567	0.0417	0.14	0.104	-0.0483	-0.0426	-0.00655	0.0974
RMDN3	H0YMB1	0.919791	0.90605	0.4707	0.351619	-0.0549	0.0643	-0.397	-0.516	0.111	0.0557	0.175	-0.341
RNF138	Q8WVD3	0.754616	0.1379	0.216053	0.0235618	-0.097	-0.48	0.395	0.778	0.0698	-0.0272	-0.41	0.368
RNF2	X6RFN3	0.035103	0.785771	0.18997	0.502564	-0.695	-0.0821	0.409	-0.204	0.266	-0.429	0.184	-0.0203
RNF20	Q5VTR2	0.365846	0.594772	0.805236	0.531241	-0.253	-0.147	-0.068	-0.174	0.18	-0.0727	0.0331	-0.141
RNF40	O75150	0.2155	0.000979113	0.0228987	9.92792e-05	-0.285	-0.923	0.564	1.2	0.232	-0.0524	-0.691	0.511
RNH1	P13489	0.653978	0.00012466	0.141071	0.00528331	0.0944	1.1	0.322	-0.687	-0.404	-0.309	0.7	0.0131
RNPEP	A0A087WUS4	0.502013	0.108502	0.845362	0.240025	-0.251	-0.625	0.0722	0.447	0.264	0.0129	-0.362	0.0852
ROBO1	A0A087WZ85	0.495738	0.582929	0.327578	0.395096	0.18	0.144	-0.261	-0.226	-0.0608	0.119	0.0836	-0.142
RPA1	P27694	0.503535	0.501107	0.208309	0.207023	-0.272	-0.274	0.523	0.525	0.0736	-0.198	-0.2	0.325
RPAP2	Q8IXW5	0.258917	0.160905	0.571514	0.787999	-0.473	-0.595	-0.232	-0.11	0.443	-0.0294	-0.152	-0.262
RPAP3	Q9H6T3	0.00233234	0.921396	0.301749	0.0152679	0.846	-0.0226	-0.242	0.627	-0.357	0.489	-0.379	0.247
RPF1	Q9H9Y2	0.689845	0.0624164	0.0477537	0.588252	-0.115	-0.576	-0.618	-0.157	0.356	0.241	-0.22	-0.377
RPF2	Q9H7B2	0.767665	0.0244008	0.844177	0.0201275	-0.0781	0.658	0.0519	-0.684	-0.138	-0.216	0.519	-0.165
RPL10	P27635	0.435967	0.00306549	0.0226287	0.818587	0.193	0.869	0.62	-0.0562	-0.469	-0.276	0.4	0.344
RPL10A	P62906	0.0949574	3.77384e-05	0.0109791	0.211163	-0.852	-2.88	-1.4	0.622	1.5	0.643	-1.38	-0.758
RPL11	P62913	0.318407	0.0322249	0.297612	0.0352235	-0.207	0.479	0.217	-0.469	-0.0702	-0.278	0.408	-0.0607
RPL12	P30050	0.0561746	0.000590014	0.00584432	0.391273	-0.757	-1.62	-1.19	-0.32	1.08	0.324	-0.543	-0.863
RPL13	P26373	0.277555	0.999533	0.203587	0.0278879	-0.229	0.000121	-0.271	-0.501	0.182	-0.047	0.183	-0.318
RPL13A	A0A7I2V2L9	0.152914	0.000912274	0.0283717	0.78519	0.499	1.4	0.809	-0.0914	-0.801	-0.303	0.598	0.506
RPL14	E7EPB3	0.699929	0.00504001	0.0296455	0.60611	0.102	0.874	0.634	-0.137	-0.428	-0.326	0.446	0.308
RPL15	A0A2R8YEM3	0.278474	0.00824262	0.00611747	0.221097	0.427	1.17	1.23	0.485	-0.814	-0.387	0.358	0.843
RPL17	A0A087WXM6	0.13758	0.635306	0.749725	0.178462	-0.453	-0.139	-0.0934	-0.408	0.285	-0.169	0.146	-0.262
RPL18	H0YHA7	0.537036	0.0372707	0.00148971	0.0374654	0.166	0.608	1.05	0.607	-0.497	-0.331	0.111	0.718
RPL18A	M0R117	0.458585	8.15003e-05	0.00245528	0.286398	0.195	1.44	0.956	-0.284	-0.696	-0.5	0.74	0.456
RPL19	A0A7I2V4U6	0.752803	0.402386	0.554622	0.270627	0.0881	0.237	-0.166	-0.315	-0.0618	0.0263	0.175	-0.14
RPL21	P46778	0.401212	0.144859	0.668598	0.282595	0.205	0.367	-0.104	-0.265	-0.169	0.0369	0.199	-0.0668
RPL22	P35268	0.13528	0.710032	0.334102	0.837886	-0.367	-0.0875	0.231	-0.0481	0.147	-0.219	0.0599	0.0118
RPL23	P62829	0.159085	0.792075	0.75464	0.146569	-0.414	-0.0747	-0.0886	-0.428	0.248	-0.166	0.173	-0.255
RPL23A	K7EMA7	0.055019	0.112258	0.250468	0.132059	-0.601	-0.486	-0.343	-0.459	0.508	-0.0933	0.0219	-0.437
RPL24	P83731	0.741715	0.472481	0.72629	0.484911	-0.087	0.191	0.0924	-0.186	-0.0274	-0.114	0.164	-0.022
RPL26L1	E5RIT6	0.252193	0.627746	0.361502	0.810827	-0.388	-0.161	0.306	0.079	0.157	-0.23	-0.0032	0.0758
RPL27	K7ELC7	0.846966	0.227333	0.548196	0.0576838	-0.0828	0.533	-0.259	-0.875	-0.027	-0.11	0.506	-0.369
RPL27A	P46776	0.204636	0.00761703	0.962492	0.10077	0.353	0.832	0.0127	-0.466	-0.388	-0.0348	0.444	-0.0221
RPL28	H0YMF4	0.728266	0.00210955	0.000899497	0.434637	0.0779	0.838	0.937	0.177	-0.483	-0.405	0.355	0.532
RPL29	A0A3B3ITT5	0.789739	0.982933	0.00951943	0.0154239	-0.0948	-0.0076	1.06	0.969	-0.215	-0.31	-0.222	0.747
RPL3	P39023	0.502079	0.602194	0.888023	0.990185	0.263	0.203	-0.0546	0.00477	-0.168	0.0941	0.0348	0.0395
RPL30	E5RI99	0.0334732	4.44283e-05	5.11102e-05	0.0392181	-0.556	-1.4	-1.38	-0.536	0.973	0.416	-0.426	-0.963
RPL31	P62899	0.280937	0.922851	0.122186	0.0188319	-0.424	-0.0372	-0.623	-1.01	0.377	-0.0469	0.34	-0.67
RPL32	D3YTB1	0.430029	0.927034	0.75078	0.569621	-0.268	0.0307	0.107	-0.192	0.0995	-0.168	0.13	-0.0615
RPL34	P49207	0.756784	0.018531	0.776003	0.0176383	-0.0745	0.633	0.0685	-0.639	-0.138	-0.213	0.495	-0.144
RPL35A	P18077	0.798152	0.00298028	0.0489984	0.24991	0.057	0.794	0.474	-0.263	-0.345	-0.288	0.448	0.185
RPL36A	H0Y5B4	0.550076	0.757386	0.571093	0.154756	0.185	-0.0954	0.176	0.457	-0.113	0.0727	-0.208	0.248
RPL37A	C9J4Z3	0.257496	0.000940537	0.652529	0.0219814	-0.587	-2.1	-0.229	1.29	0.877	0.29	-1.23	0.061
RPL38	J3KT73	0.00768941	0.00485418	0.691735	0.531133	-1.02	-1.1	0.132	0.209	0.753	-0.269	-0.347	-0.137
RPL4	P36578	0.278321	0.00165182	0.00100272	0.186037	0.241	0.841	0.897	0.297	-0.555	-0.314	0.286	0.583
RPL5	P46777	0.777408	0.663389	0.00956891	0.00232408	-0.0686	0.106	-0.72	-0.895	0.188	0.119	0.294	-0.601
RPL6	Q02878	0.74359	0.0625973	0.0492841	0.64922	0.0773	0.471	0.501	0.108	-0.282	-0.204	0.189	0.297
RPL7	P18124	0.0356322	0.0012373	0.147411	0.833186	0.522	0.912	0.343	-0.0479	-0.575	-0.0531	0.338	0.29
RPL7A	P62424	0.85232	0.0506745	0.0488528	0.837022	0.0411	0.466	0.47	0.0454	-0.254	-0.213	0.211	0.257
RPL7L1	R4GMU7	0.790085	0.0671221	0.0218286	0.744296	-0.0767	0.563	0.734	0.094	-0.286	-0.363	0.277	0.371
RPL8	P62917	0.651513	0.00467595	0.028076	0.646032	0.108	0.792	0.575	-0.109	-0.395	-0.288	0.396	0.287
RPL9	P32969	0.432005	0.0839314	0.172001	0.0262268	0.219	0.506	-0.391	-0.677	-0.138	0.0809	0.367	-0.31
RPLP0	P05388	0.0298163	0.000581325	0.0412803	0.846498	-0.737	-1.36	-0.684	-0.0597	0.88	0.143	-0.481	-0.541
RPLP1	P05386	0.577014	0.080739	0.857025	0.0399072	0.459	-1.52	-0.147	1.83	0.187	0.646	-1.33	0.498
RPN1	P04843	0.501924	0.000888307	0.0491404	0.18063	-0.164	-1.01	-0.514	0.336	0.464	0.3	-0.55	-0.214
RPN2	P04844	0.4762	0.0053341	8.60046e-05	0.0105435	-0.247	-1.12	-1.88	-1	0.873	0.626	-0.248	-1.25
RPRC1	D3DPS3	0.959965	0.362473	0.921512	0.338771	0.0214	0.395	-0.042	-0.415	-0.0988	-0.0774	0.296	-0.119
RPRD1A	Q96P16	0.650715	0.480408	0.00554643	0.00922318	0.145	0.228	1.04	0.957	-0.389	-0.244	-0.162	0.795
RPRD2	Q5VT52	0.982863	0.24282	0.140759	0.752062	-0.00528	0.295	0.378	0.0779	-0.166	-0.171	0.129	0.207
RPS10	P46783	0.454906	0.0118638	0.0891889	0.0864547	0.22	-0.835	-0.525	0.53	0.23	0.45	-0.605	-0.0749
RPS11	P62280	0.6712	0.00654449	0.0624256	0.128044	-0.113	0.843	0.532	-0.424	-0.287	-0.4	0.556	0.131
RPS12	P25398	0.0611654	0.184955	0.733849	0.768179	0.925	0.632	-0.157	0.136	-0.581	0.344	0.0508	0.187
RPS13	P62277	0.00699783	0.00179194	0.957381	0.524506	-0.903	-1.1	-0.0154	0.185	0.731	-0.172	-0.372	-0.187
RPS14	P62263	0.0680546	0.713795	0.401369	0.158393	-0.482	0.0908	0.21	-0.362	0.166	-0.316	0.257	-0.106
RPS15A	I3L3P7	0.337131	0.739441	0.63434	0.411066	-0.285	0.0972	0.139	-0.243	0.0834	-0.202	0.181	-0.0624
RPS16	P62249	0.37211	0.477775	0.772933	0.196635	-0.257	0.203	0.0818	-0.378	0.0571	-0.2	0.26	-0.118
RPS17	H3BNC9	0.405317	0.240977	0.0594746	0.98041	0.393	-0.561	-0.943	0.0114	0.18	0.573	-0.382	-0.37
RPS18	P62269	0.030585	0.000472303	0.660396	0.104912	-1.45	-2.75	-0.268	1.04	1.48	0.0326	-1.28	-0.236
RPS2	H0YEN5	0.782285	0.337552	0.163272	0.0471362	0.0682	0.241	-0.357	-0.53	-0.005	0.0633	0.236	-0.294
RPS20	P60866	0.866575	0.379327	0.686809	0.749408	-0.044	-0.234	-0.106	0.0839	0.107	0.0629	-0.127	-0.043
RPS23	P62266	0.197119	0.579825	0.600751	0.187598	-0.47	0.196	0.186	-0.481	0.14	-0.33	0.336	-0.145
RPS24	E7ETK0	0.158514	0.193113	0.519671	0.0458422	-0.322	0.295	0.142	-0.475	0.0515	-0.27	0.347	-0.128
RPS26	P62854	0.0471316	0.0886808	0.127646	0.0693152	-0.459	-0.385	-0.341	-0.415	0.411	-0.048	0.0257	-0.389
RPS27	P42677	0.801463	0.00269615	0.0873312	0.137394	0.052	0.747	0.374	-0.321	-0.306	-0.254	0.441	0.12
RPS27A	P62979	0.0650295	0.185077	0.00158898	0.00050431	0.684	0.475	1.35	1.56	-0.797	-0.113	-0.322	1.23
RPS3	P23396	0.925662	0.131734	0.404051	0.0233718	-0.0178	0.301	-0.162	-0.481	-0.026	-0.0438	0.275	-0.205
RPS3A	P61247	0.332157	0.0696832	0.0877099	0.396252	-0.286	-0.561	-0.524	-0.249	0.414	0.128	-0.147	-0.396
RPS4X	P62701	0.110127	0.20729	0.497749	0.297751	-0.571	-0.442	-0.233	-0.362	0.454	-0.117	0.0121	-0.35
RPS5	M0QZN2	0.0879162	0.935925	0.630466	0.175239	0.624	-0.0278	-0.167	0.485	-0.264	0.361	-0.291	0.194
RPS6	P62753	0.785773	0.0513839	0.290627	0.458013	0.0749	0.578	0.297	-0.206	-0.256	-0.181	0.322	0.116
RPS7	P62081	0.0898724	0.0321527	0.0204733	0.0587825	-0.632	-0.827	-0.909	-0.714	0.75	0.118	-0.0769	-0.791
RPS8	P62241	0.264902	0.00032978	0.190289	0.0409958	0.252	1.04	0.298	-0.49	-0.46	-0.209	0.579	0.0897
RPS9	P46781	0.208836	0.00324809	0.133306	0.516199	0.389	1.06	0.471	-0.196	-0.576	-0.187	0.48	0.283
RRBP1	Q9P2E9	0.424092	0.662878	0.041278	0.0202072	0.187	0.101	0.513	0.599	-0.247	-0.06	-0.146	0.453
RRM1	E9PL69	0.00136556	0.395159	0.0209302	0.597272	-0.745	-0.162	0.483	-0.0997	0.292	-0.453	0.13	0.0304
RRP12	Q5JTH9	0.0745537	0.160608	0.287933	0.522148	-0.764	-0.587	0.437	0.26	0.42	-0.345	-0.167	0.0923
RRP1B	Q14684	0.70449	0.0906601	0.0741564	0.624227	0.0788	0.371	0.395	0.102	-0.231	-0.152	0.14	0.243
RRP8	O43159	0.386587	0.00954357	0.265559	0.0159745	-0.217	0.734	0.281	-0.669	-0.145	-0.362	0.588	-0.0807
RRS1	Q15050	0.128985	0.895642	0.0205354	0.272097	0.349	0.0288	-0.568	-0.247	-0.04	0.309	-0.0111	-0.258
RSBN1L	Q6PCB5	0.177264	0.366941	0.938047	0.577936	-0.377	-0.247	-0.0209	-0.151	0.255	-0.121	0.00842	-0.142
RSF1	H0YER1	0.389235	0.921419	0.463313	0.973031	-0.226	-0.0255	0.191	-0.00873	0.0713	-0.154	0.0459	0.0371
RSL1D1	O76021	0.541293	0.406077	0.184941	0.126763	0.163	0.223	-0.364	-0.424	-0.0465	0.117	0.177	-0.247
RTCA	A6NIC1	0.0756754	0.699376	0.137382	0.962181	-0.622	-0.127	0.51	0.0156	0.215	-0.407	0.0879	0.103
RTCB	Q9Y3I0	0.895054	0.241906	0.0149868	0.111514	-0.032	-0.291	-0.665	-0.406	0.255	0.223	-0.0363	-0.442
RUFY1	Q96T51	0.824096	0.0149215	0.00727586	0.559448	0.0546	0.674	0.764	0.144	-0.387	-0.332	0.287	0.432
RUVBL1	Q9Y265	0.50016	0.0450302	0.997714	0.0120287	0.194	-0.621	0.000819	0.816	0.0579	0.252	-0.563	0.253
RUVBL2	Q9Y230	0.739639	0.00139725	0.215087	0.0325722	-0.0766	-0.91	-0.294	0.539	0.339	0.263	-0.571	-0.0314
SACM1L	E9PGZ4	0.227482	0.194625	0.0233899	0.0193038	-0.291	-0.314	0.589	0.612	0.0767	-0.214	-0.237	0.375
SAFB	Q15424	0.0112704	0.0015151	0.00176806	0.0131833	0.638	0.864	0.847	0.621	-0.747	-0.109	0.117	0.738
SAFB2	Q14151	0.216671	0.578306	0.530635	0.242533	-0.569	0.25	0.282	-0.536	0.151	-0.417	0.401	-0.135
SALL2	H0YFS7	0.994716	0.229629	0.678199	0.414682	0.00805	-1.5	-0.506	1	0.498	0.506	-1	0.000127
SARS	Q5T5C7	0.00373642	0.00247393	0.00424789	0.00643078	-1.22	-1.29	-1.19	-1.12	1.23	0.0128	-0.0615	-1.18
SARS2	B4DJM9	0.931011	0.992479	0.642827	0.698451	-0.0244	-0.00266	0.131	0.11	-0.02	-0.0444	-0.0226	0.087
SART1	O43290	0.585755	0.0399176	0.0307224	0.682201	-0.308	1.26	1.33	-0.231	-0.493	-0.801	0.763	0.532
SART3	Q15020	0.805366	0.0365735	0.217015	0.449906	-0.0426	-0.394	-0.22	0.132	0.175	0.132	-0.219	-0.0875
SASS6	Q6UVJ0	0.76447	0.0303918	0.0508211	0.57005	-0.107	0.848	0.751	-0.204	-0.346	-0.453	0.502	0.298
SCAF1	Q9H7N4	0.555479	0.00758581	0.385653	0.123168	0.183	0.953	0.272	-0.498	-0.398	-0.215	0.555	0.0569
SCAF8	A0A0A0MT33	0.919854	0.169781	0.852026	0.104228	-0.0219	0.311	-0.0407	-0.374	-0.0566	-0.0785	0.254	-0.119
SCAMP3	O14828	0.305259	0.0846426	0.0650922	0.374569	0.349	-0.611	-0.659	0.301	0.143	0.492	-0.468	-0.167
SCFD1	Q8WVM8	0.186799	0.00796177	0.451622	0.0260331	-0.329	-0.737	0.183	0.592	0.303	-0.0258	-0.434	0.157
SCRIB	A0A0G2JNZ2	0.604934	0.304776	0.714143	0.242572	0.156	-0.314	-0.11	0.359	0.0281	0.184	-0.286	0.0738
SDCBP	G5EA09	0.978846	0.190093	0.682718	0.0994483	0.00725	0.371	-0.112	-0.476	-0.0683	-0.061	0.303	-0.173
SDHA	D6RFM5	0.00364009	0.000321057	0.303323	0.825416	-1.25	-1.71	-0.381	0.08	1.15	-0.103	-0.564	-0.484
SDR39U1	Q9NRG7	0.633993	0.0387533	0.0307198	0.551266	-0.299	-1.41	-1.48	-0.375	0.872	0.574	-0.535	-0.91
SEC13	P55735	0.683112	0.304932	0.368488	0.0309384	-0.147	0.376	-0.328	-0.85	0.0615	-0.0854	0.437	-0.413
SEC22B	O75396	0.616654	0.113659	0.0754794	0.467708	-0.105	-0.347	-0.395	-0.153	0.238	0.133	-0.109	-0.262
SEC23A	G3V5X8	0.436737	0.00636725	0.00645149	0.432954	0.172	-0.696	-0.694	0.174	0.261	0.434	-0.434	-0.261
SEC23B	A0A2R8YFH5	0.532748	0.867834	0.742538	0.434316	-0.237	-0.0627	-0.124	-0.298	0.165	-0.0717	0.102	-0.196
SEC23IP	Q9Y6Y8	0.106215	0.728773	0.435174	0.0475689	0.362	0.074	0.168	0.457	-0.242	0.121	-0.168	0.289
SEC24A	O95486	0.107025	0.0171074	0.707461	0.190149	-0.587	-0.926	0.13	0.469	0.493	-0.0947	-0.433	0.0355
SEC24B	O95487	0.175411	0.555583	0.0241488	0.108893	0.386	0.163	-0.686	-0.463	-0.062	0.323	0.101	-0.362
SEC24C	G5EA31	0.131719	0.131032	0.179361	0.0949239	0.401	-0.402	-0.354	0.449	-0.0116	0.39	-0.413	0.0356
SEC31A	D6REX3	0.911298	0.00242754	0.0417187	0.133779	0.0282	-0.929	-0.56	0.397	0.358	0.386	-0.571	-0.174
SEC61B	P60468	0.059999	0.03213	0.0124512	0.0238005	1.03	1.2	1.44	1.28	-1.17	-0.146	0.0224	1.3
SEH1L	Q96EE3	0.964287	0.446672	0.0596705	0.208674	0.0141	0.243	0.639	0.41	-0.228	-0.213	0.0156	0.425
SENP3	Q9H4L4	0.411401	0.181816	0.377868	0.00728271	-0.205	0.341	-0.221	-0.767	0.0726	-0.133	0.414	-0.354
SEPT2	B5MCX3	0.224031	0.731134	0.952246	0.114965	0.247	-0.0681	0.0118	0.327	-0.11	0.138	-0.178	0.15
SEPT7	E7ES33	0.39663	0.00177832	1.18551e-05	0.00226479	-0.275	-1.22	-2.13	-1.18	0.977	0.702	-0.247	-1.43
SERBP1	Q8NC51	0.304233	0.0344847	0.762098	0.133717	-0.214	-0.471	0.0617	0.319	0.209	-0.00444	-0.262	0.0573
SERPINH1	E9PIG2	0.00108088	0.033271	0.174836	0.728109	-0.952	-0.543	0.328	-0.0811	0.53	-0.422	-0.0133	-0.0944
SETD2	A0A8I5KV15	0.33818	0.0257637	0.000585577	0.340429	-0.197	0.498	0.891	0.196	-0.249	-0.446	0.249	0.445
SETDB1	A0A8I5KT93	0.460656	0.0064196	0.115986	0.00109755	0.169	0.719	-0.374	-0.924	-0.171	-0.00184	0.548	-0.376
SF1	Q15637	0.112364	0.726237	0.121412	0.010139	0.487	0.102	0.474	0.859	-0.388	0.0994	-0.285	0.573
SF3A3	Q12874	0.458694	0.104985	0.000114649	0.0121635	-0.202	0.461	1.43	0.769	-0.372	-0.575	0.0888	0.858
SF3B1	O75533	0.0501828	0.365672	0.191693	0.877341	0.469	0.204	-0.299	-0.0342	-0.21	0.258	-0.00678	-0.041
SF3B2	E9PPJ0	0.508652	0.249343	0.526567	0.902682	0.153	0.272	0.147	0.0281	-0.181	-0.028	0.0907	0.119
SF3B3	Q15393	0.85844	0.240263	0.307192	0.988813	0.0887	0.6	0.518	0.00697	-0.324	-0.235	0.276	0.283
SFPQ	P23246	0.0584458	0.00638815	0.213092	0.888924	-0.438	-0.684	-0.276	-0.0301	0.459	0.0212	-0.225	-0.255
SFXN1	Q9H9B4	0.891978	0.144563	0.109805	0.980233	0.033	-0.37	-0.409	-0.00603	0.178	0.211	-0.192	-0.198
SFXN4	Q6P4A7	0.605065	0.111517	0.206817	0.380265	-0.192	0.617	0.48	-0.328	-0.178	-0.37	0.438	0.11
SH3GL1	Q99961	0.370288	2.64422e-05	0.443039	0.00050797	0.233	1.58	0.199	-1.15	-0.561	-0.328	1.02	-0.13
SH3GLB1	A0A087WW40	0.0401954	0.184135	0.826539	0.291923	0.656	0.404	0.0644	0.316	-0.445	0.211	-0.0411	0.275
SHMT2	P34897	0.262349	0.829989	0.195167	0.686324	0.476	0.089	-0.555	-0.168	-0.122	0.354	-0.0325	-0.2
SIN3A	Q96ST3	0.735079	0.0172145	0.0345384	0.983162	0.0798	0.629	0.544	-0.00497	-0.333	-0.253	0.296	0.291
SKIV2L2	P42285	0.0331217	0.164421	0.0522178	0.00934832	-0.489	-0.303	-0.438	-0.625	0.43	-0.0592	0.127	-0.498
SLC12A2	G3XAL9	0.0265477	0.312845	0.0556663	0.526042	0.503	0.212	-0.423	-0.131	-0.199	0.305	0.0128	-0.119
SLC16A1	P53985	0.0113932	1.46383e-05	0.190361	0.0351965	0.982	2.23	0.461	-0.785	-1.16	-0.181	1.06	0.28
SLC1A5	Q15758	0.186613	0.033701	0.274672	0.873309	-0.485	-0.826	-0.397	-0.0566	0.548	0.063	-0.277	-0.334
SLC25A11	Q02978	0.0265673	0.000100818	0.00474058	0.691937	0.571	1.25	0.776	0.0926	-0.793	-0.222	0.461	0.554
SLC25A12	O75746	0.388886	0.319631	0.208905	0.166527	-0.256	-0.297	0.379	0.42	0.107	-0.148	-0.189	0.231
SLC25A13	Q9UJS0	0.260304	0.19168	0.261453	0.19258	0.454	0.531	-0.453	-0.53	-0.247	0.207	0.285	-0.245
SLC25A22	Q9H936	0.272825	0.00329577	0.720814	0.0585121	0.251	0.785	0.08	-0.454	-0.342	-0.0908	0.443	-0.0108
SLC25A3	F8VVM2	0.891916	0.215687	0.68334	0.325136	-0.0369	0.346	0.111	-0.272	-0.0959	-0.133	0.251	-0.0217
SLC25A5	P05141	0.124667	0.0106349	0.192708	0.97006	0.409	0.741	0.342	0.00953	-0.475	-0.0665	0.266	0.276
SLC25A6	P12236	0.160197	0.0195527	0.695671	0.140283	0.417	0.745	-0.112	-0.44	-0.367	0.0503	0.378	-0.0617
SLC27A4	Q6P1M0	0.158738	0.733598	0.00258645	0.000305248	0.345	0.0802	0.855	1.12	-0.406	-0.0615	-0.326	0.794
SLC3A2	F5GZS6	0.939508	0.0170563	0.0534709	0.604322	-0.0285	-1.01	-0.782	0.196	0.461	0.433	-0.545	-0.349
SLC4A1AP	A0A8Q3WKX1	0.521444	0.41437	0.000437182	0.000612907	0.138	0.176	0.973	0.935	-0.356	-0.219	-0.18	0.755
SLMAP	A0A5F9VB99	0.15205	0.0346819	0.0115465	0.0558332	0.486	0.752	0.937	0.67	-0.665	-0.179	0.0872	0.757
SMAD2	B7Z5N5	0.145596	0.353309	0.235102	0.520918	0.547	0.34	-0.44	-0.233	-0.249	0.299	0.0917	-0.142
SMARCA4	P51532	0.377766	0.46506	0.443981	0.540247	-0.324	-0.267	0.28	0.223	0.159	-0.165	-0.108	0.115
SMARCA5	O60264	0.961926	0.0278487	0.0128235	0.726594	-0.0127	0.647	0.753	0.0935	-0.344	-0.357	0.303	0.397
SMARCC1	Q92922	0.314352	0.576689	0.0479014	0.111202	-0.348	-0.19	0.725	0.568	0.0402	-0.308	-0.15	0.418
SMC1A	Q14683	0.863266	0.237991	0.0766689	0.619016	0.032	-0.225	-0.35	-0.0928	0.128	0.16	-0.0975	-0.19
SMC2	O95347	0.177705	0.598883	0.729896	0.237425	0.264	0.1	0.0655	0.23	-0.174	0.0908	-0.0735	0.156
SMC3	Q9UQE7	0.466152	0.278185	0.0197651	0.0405232	-0.188	-0.283	-0.663	-0.568	0.33	0.143	0.0475	-0.52
SMC4	Q9NTJ3	0.681585	0.25525	0.636431	0.779214	-0.0939	-0.266	-0.108	0.064	0.141	0.0467	-0.126	-0.0616
SMCHD1	A0A8I5KRS9	0.994395	0.349713	0.026138	0.150022	-0.00148	0.2	0.518	0.316	-0.179	-0.18	0.0216	0.337
SMN1	A0A1W2PRV5	0.00403134	0.00871594	0.255304	0.135965	0.802	0.71	0.274	0.366	-0.647	0.155	0.0629	0.429
SMPD4	H7C2J2	0.968806	0.603447	0.111127	0.0462505	-0.0171	-0.228	0.732	0.943	-0.117	-0.134	-0.345	0.597
SMU1	Q2TAY7	0.00136891	0.00456664	0.911552	0.470724	-0.999	-0.843	-0.028	-0.184	0.717	-0.282	-0.126	-0.31
SNAP29	O95721	0.93148	0.074193	0.0282322	0.668795	-0.0205	0.453	0.575	0.102	-0.247	-0.267	0.206	0.308
SNRNP200	O75643	0.293149	0.516072	0.0474656	0.678517	0.208	-0.127	-0.416	-0.0806	0.0316	0.24	-0.0954	-0.176
SNRNP40	Q96DI7	0.0855897	0.19521	0.842288	0.775591	-0.551	-0.404	0.0601	-0.0862	0.361	-0.189	-0.043	-0.129
SNRNP70	P08621	0.0882214	0.0116969	0.238129	0.881694	0.508	0.807	0.341	0.0419	-0.541	-0.033	0.266	0.308
SNRPA1	P09661	0.0894343	0.0885802	0.495108	0.0107126	-0.561	0.563	0.215	-0.909	0.0862	-0.475	0.649	-0.26
SNRPD1	J3QLI9	0.51271	0.367703	0.843864	0.65238	0.299	0.415	-0.0894	-0.205	-0.231	0.0682	0.184	-0.0211
SNRPD3	P62318	0.00217234	0.00734316	0.0411554	0.126541	-0.851	-0.709	0.507	0.365	0.476	-0.375	-0.233	0.132
SNRPE	P62304	0.32601	0.428976	0.627036	0.495112	-0.483	-0.387	-0.236	-0.332	0.397	-0.0861	0.0106	-0.322
SNRPF	P62306	0.647286	0.495677	0.64447	0.498126	-0.183	0.273	0.184	-0.272	-0.0231	-0.206	0.25	-0.0215
SNTB2	A0A140TA73	0.827788	0.601273	0.954433	0.80244	-0.06	-0.145	-0.0158	0.069	0.0701	0.0101	-0.0747	-0.00562
SNW1	G3V3A4	0.00676805	0.00609687	0.313138	0.337754	1.12	1.14	0.366	0.347	-0.936	0.184	0.203	0.55
SNX2	O60749	0.937712	0.000108613	0.251706	0.00108955	0.0265	1.81	0.399	-1.39	-0.566	-0.539	1.25	-0.14
SNX3	O60493	0.566391	0.180828	0.800733	0.579926	0.173	0.416	0.0758	-0.167	-0.209	-0.0364	0.206	0.0394
SNX6	A0A0A0MRI2	0.664845	0.638373	0.733496	0.574051	0.106	-0.115	-0.0834	0.138	-0.00345	0.103	-0.119	0.0194
SON	P18583	0.161186	0.000695593	0.000170436	0.0411473	0.314	0.931	1.1	0.479	-0.663	-0.35	0.267	0.746
SORD	H0YKB3	0.160815	0.0324667	0.697788	0.215491	-0.546	-0.878	0.146	0.478	0.456	-0.0899	-0.422	0.0559
SPAG5	Q96R06	0.999816	0.595711	0.118554	0.280119	7.73e-05	0.179	0.549	0.371	-0.182	-0.182	-0.00322	0.367
SPAG9	O60271	0.785347	0.76492	0.568426	0.998622	0.0619	-0.068	-0.13	-0.000392	0.0186	0.0805	-0.0494	-0.0498
SPCS2	E9PRB9	0.487227	0.000551224	0.00010083	0.813499	-0.155	0.981	1.19	0.0521	-0.465	-0.62	0.516	0.568
SPECC1L-ADORA2A	F8WAN1	0.855314	0.0100647	0.254736	0.127545	-0.0427	-0.689	-0.273	0.373	0.262	0.219	-0.427	-0.054
SPEN	Q96T58	0.587221	0.243006	0.619544	0.261062	0.17	0.374	-0.155	-0.359	-0.14	0.0305	0.234	-0.125
SPG20	Q8N0X7	0.484317	0.00195663	0.0879884	0.218991	0.146	0.784	0.375	-0.263	-0.363	-0.217	0.421	0.158
SPTAN1	Q13813	0.0624636	0.00263549	7.72579e-05	0.92783	0.714	-1.3	-1.98	0.0324	0.462	1.18	-0.835	-0.803
SPTBN1	Q01082	0.205916	0.000195356	6.36619e-05	0.508807	0.371	-1.42	-1.6	0.189	0.572	0.943	-0.852	-0.662
SPTBN2	O15020	0.514471	0.8837	0.242937	0.104582	-0.211	-0.047	-0.385	-0.549	0.214	0.00251	0.167	-0.383
SPTLC1	O15269	0.133967	0.0471506	0.0196821	0.059552	0.518	0.711	0.862	0.669	-0.652	-0.134	0.0585	0.728
SQSTM1	Q13501	0.536299	0.144235	0.00186153	0.0109033	0.146	0.357	0.893	0.682	-0.386	-0.24	-0.0283	0.653
SRCAP	Q6ZRS2	0.757946	0.498742	0.983499	0.694081	0.0938	0.207	-0.00628	-0.12	-0.0971	-0.00337	0.11	-0.00965
SRM	P19623	0.0382544	0.881363	0.0152297	0.534492	-0.56	-0.037	0.678	0.155	0.12	-0.44	0.0828	0.238
SRP68	Q9UHB9	0.930044	0.0124556	0.0415583	0.481587	0.0372	-1.2	-0.938	0.301	0.516	0.554	-0.686	-0.385
SRP72	O76094	0.350416	0.93332	0.12623	0.572189	0.198	-0.0175	-0.335	-0.119	-0.0112	0.187	-0.0287	-0.147
SRPK1	H3BLV9	0.585382	0.751764	0.0241414	0.0153714	0.125	0.072	0.568	0.621	-0.222	-0.0977	-0.15	0.47
SRPR	P08240	0.410332	0.779533	0.490892	0.224954	0.267	0.0899	0.223	0.401	-0.212	0.0555	-0.122	0.278
SRPRB	H7C4H2	0.501544	0.696644	0.114067	0.184628	-0.16	-0.0924	0.393	0.325	0.0051	-0.155	-0.0873	0.237
SRRM2	Q9UQ35	0.103874	0.11238	0.00817402	0.00747876	0.829	0.807	1.48	1.5	-0.985	-0.156	-0.178	1.32
SRRT	Q9BXP5	0.175841	0.707801	0.959909	0.291514	0.261	0.0698	0.00934	0.2	-0.15	0.111	-0.0804	0.12
SRSF1	J3QQV5	0.862767	0.680747	0.744568	0.573549	-0.0586	-0.14	0.111	0.192	0.0366	-0.022	-0.103	0.0886
SRSF3	A0A087X2D0	0.951228	0.551268	0.210057	0.455683	0.0125	0.123	0.265	0.155	-0.103	-0.0907	0.0197	0.174
SRSF6	A0A590UJK4	0.0284652	0.00146459	0.912787	0.174971	-0.724	-1.18	-0.0329	0.422	0.665	-0.0591	-0.514	-0.092
SRSF7	A0A0B4J1Z1	0.75024	0.405747	0.0595838	0.0220302	-0.0836	-0.221	0.53	0.668	-0.0355	-0.119	-0.256	0.411
SRSF9	Q13242	0.731872	0.0447754	0.278208	0.00262883	-0.0712	0.451	-0.23	-0.752	-0.0197	-0.0909	0.431	-0.321
SSR4	P51571	0.0154834	0.0735065	0.000273999	6.43714e-05	-0.606	-0.424	-1.07	-1.25	0.677	0.0709	0.253	-1
SSRP1	Q08945	0.746331	4.98309e-05	0.431141	2.28097e-05	-0.073	-1.3	0.179	1.41	0.318	0.245	-0.986	0.424
SSSCA1	O60232	0.0517159	0.293726	0.310605	0.993154	0.524	0.268	-0.258	-0.00214	-0.264	0.26	0.00346	0.00132
ST13	P50502	0.790433	0.0968683	0.814276	0.0916989	0.0965	-0.636	-0.0853	0.647	0.132	0.229	-0.504	0.143
STAM	Q92783	0.600328	0.919521	0.171888	0.435088	-0.126	0.0241	0.338	0.188	-0.0277	-0.153	-0.00364	0.185
STAT1	P42224	0.0894548	0.261351	0.996321	0.517798	0.426	0.273	0.00109	0.154	-0.282	0.145	-0.00876	0.146
STAT3	A0A7I2V395	0.299119	0.302331	0.346716	0.259431	-0.338	0.335	0.305	-0.368	0.00879	-0.329	0.344	-0.024
STAU1	O95793	0.65097	0.248191	0.522266	0.328918	0.0884	-0.231	-0.126	0.194	0.0449	0.133	-0.186	0.00774
STIP1	P31948	0.52846	0.0183927	0.000389136	0.0188589	-0.131	-0.543	-0.953	-0.541	0.439	0.309	-0.104	-0.644
STK26	Q8NBY1	0.321308	0.114259	0.0952781	0.371657	-0.328	0.538	0.571	-0.294	-0.113	-0.441	0.424	0.13
STOML2	Q9UJZ1	0.834301	0.107134	0.00839957	0.137624	-0.119	-0.964	-1.73	-0.881	0.732	0.613	-0.232	-1.11
STRAP	Q9Y3F4	0.636696	0.829551	0.266393	0.654681	-0.11	0.05	0.264	0.104	-0.0235	-0.134	0.0265	0.131
STX12	B1AJQ6	0.0212399	0.550034	0.00458395	0.85837	0.855	-0.201	-1.11	-0.0595	-0.0986	0.756	-0.299	-0.359
STX5	H7C3X5	0.346898	0.728021	0.396671	0.656769	-0.283	0.103	0.254	-0.132	0.0522	-0.231	0.155	0.0233
SUCLA2	A0A2R8YDQ9	0.150866	0.515662	0.066465	0.0133142	-0.377	-0.165	-0.494	-0.706	0.353	-0.0235	0.188	-0.517
SUCLG1	P53597	0.849345	0.499589	0.681446	0.373995	-0.0527	-0.189	0.114	0.251	0.0451	-0.00769	-0.144	0.107
SUGT1	Q9Y2Z0	0.0504028	0.285846	0.450043	0.0270445	0.424	-0.219	-0.153	0.489	-0.119	0.305	-0.338	0.152
SUMO1	B8ZZN6	0.0730795	0.00251989	0.0503162	0.708965	0.69	1.32	0.763	0.135	-0.865	-0.175	0.452	0.588
SUMO2	P61956	0.288307	0.819229	0.0148452	0.00275156	0.56	0.118	1.42	1.86	-0.664	-0.104	-0.546	1.31
SUN1	E9PHI4	0.00135863	0.0481509	0.0868925	0.986684	-0.702	-0.378	0.321	-0.00295	0.366	-0.337	-0.0128	-0.0157
SUPT16H	Q9Y5B9	0.807306	0.201768	0.00771253	0.000379363	0.0689	-0.372	0.869	1.31	-0.159	-0.0899	-0.531	0.78
SUPT5H	O00267	0.826451	0.620302	0.636186	0.844127	-0.0528	-0.12	-0.114	-0.0473	0.0849	0.0321	-0.0348	-0.0822
SUZ12	Q15022	0.391736	0.488493	0.00897715	0.166597	-0.152	0.123	0.527	0.252	-0.0863	-0.239	0.0364	0.289
SYMPK	Q92797	0.00254041	0.00987875	0.110801	0.332608	-0.72	-0.583	0.331	0.195	0.423	-0.297	-0.16	0.0343
TAB2	Q9NYJ8	0.147922	0.020468	0.625891	0.560207	0.612	1.05	0.199	-0.238	-0.618	-0.00584	0.431	0.193
TACC1	O75410	0.426195	0.176996	0.0129484	0.542599	-0.322	0.56	1.13	0.245	-0.261	-0.583	0.299	0.545
TACC3	A0A494BZT8	0.28022	0.0502219	0.156593	0.0983273	-0.243	0.464	0.324	-0.383	-0.0757	-0.318	0.389	0.00537
TACO1	A0A804HJB7	0.0828283	0.0274277	0.0926311	0.0309369	-0.486	-0.642	0.47	0.626	0.286	-0.2	-0.356	0.27
TAF15	Q92804	0.573778	0.480051	0.798008	0.687567	0.154	0.194	-0.0697	-0.11	-0.108	0.0459	0.0859	-0.0238
TALDO1	P37837	0.566121	0.98829	0.0811559	0.210863	-0.228	-0.0058	0.733	0.51	-0.0676	-0.296	-0.0734	0.437
TARDBP	Q13148	0.847255	0.976472	0.00282536	0.00437004	-0.0513	0.00785	0.956	0.897	-0.215	-0.267	-0.208	0.69
TARS	P26639	0.459195	0.000205824	0.570971	0.00247145	-0.19	-1.26	-0.145	0.929	0.447	0.257	-0.817	0.112
TARS2	Q9BW92	0.00965569	0.00206511	0.910711	0.376858	-0.822	-1.04	0.0311	0.249	0.663	-0.159	-0.376	-0.128
TBC1D15	Q8TC07	0.271802	0.805058	0.00720016	0.0985644	-0.264	0.0579	0.731	0.409	-0.0652	-0.329	-0.00731	0.402
TBC1D4	O60343	0.130892	0.545588	0.00603961	0.31887	-0.434	0.167	0.879	0.279	-0.0448	-0.478	0.122	0.401
TBC1D9B	Q66K14	0.0882207	0.0456917	0.710361	0.469385	-0.838	-1	0.173	0.339	0.627	-0.211	-0.378	-0.0384
TBCB	A0A494C0X0	0.278954	0.000558507	0.463012	0.00111875	0.519	2.08	-0.348	-1.91	-0.693	-0.173	1.39	-0.521
TBCE	Q15813	0.100977	0.553747	0.492689	0.0851319	0.386	0.133	0.155	0.408	-0.265	0.121	-0.132	0.276
TBK1	Q9UHD2	0.482114	0.00832736	0.00744548	0.517226	-0.199	0.853	0.869	-0.183	-0.331	-0.53	0.522	0.339
TBL2	E9PF19	0.179527	0.259006	0.000886463	0.000570115	0.307	0.255	0.925	0.976	-0.448	-0.142	-0.193	0.783
TBL3	Q12788	0.0812616	0.353017	0.408007	0.944685	0.58	0.296	-0.262	0.0217	-0.298	0.281	-0.00256	0.0191
TCAF1	Q9Y4C2	0.0312739	0.213139	0.139615	0.645847	0.647	0.351	-0.422	-0.126	-0.306	0.341	0.0454	-0.0808
TCF25	Q9BQ70	0.18905	0.0661373	0.166804	0.0574036	-0.333	-0.482	0.352	0.501	0.199	-0.134	-0.283	0.218
TCOF1	Q13428	0.544592	0.274087	0.000148908	0.000375207	0.156	0.286	1.32	1.19	-0.479	-0.323	-0.193	0.995
TCP1	P17987	0.727688	0.787248	0.0167345	0.00494827	-0.0753	0.0583	-0.58	-0.714	0.168	0.0928	0.226	-0.487
TECR	M0R3C3	0.474051	0.510352	0.103508	0.0932376	0.328	0.301	0.779	0.806	-0.434	-0.106	-0.133	0.673
TELO2	Q9Y4R8	0.413302	0.307221	0.100165	0.0683026	0.289	0.363	-0.604	-0.678	-0.084	0.205	0.279	-0.4
TES	Q9UGI8	0.705217	0.0655537	0.883566	0.099641	0.0714	0.371	-0.0276	-0.327	-0.122	-0.0502	0.249	-0.0777
TEX264	Q9Y6I9	0.00229718	1.01352e-05	0.627295	0.0202218	-0.817	-1.5	-0.108	0.572	0.81	-0.0073	-0.687	-0.115
TFCP2	Q12800	0.0638343	0.748233	0.0520108	0.833103	-0.483	0.0782	0.51	-0.0513	0.0944	-0.388	0.173	0.121
TFG	A0A6Q8PFY7	0.00400487	0.0090612	0.214069	0.107389	-0.767	-0.674	-0.288	-0.381	0.624	-0.143	-0.05	-0.431
TFIP11	Q9UBB9	0.758037	0.746191	0.402589	0.411116	0.09	0.0946	0.247	0.243	-0.131	-0.0405	-0.0359	0.207
TFRC	A0A8V8TLM6	0.704028	0.00553234	0.737561	0.0225919	0.102	0.871	0.09	-0.679	-0.291	-0.189	0.58	-0.0992
THUMPD3	Q9BV44	0.279194	0.72849	0.494862	0.0475407	-0.341	0.107	-0.212	-0.66	0.197	-0.144	0.304	-0.356
TIA1	C9JTN7	0.426681	0.650333	0.805352	0.55363	-0.584	-0.33	-0.179	-0.433	0.419	-0.165	0.0891	-0.344
TIMM23	O14925	0.142356	0.527914	0.563749	0.753955	0.59	0.245	-0.224	0.121	-0.3	0.29	-0.0552	0.0658
TIMM44	O43615	0.774341	0.639799	0.118277	0.384479	-0.108	0.178	0.62	0.334	-0.145	-0.254	0.0325	0.366
TIMM50	Q3ZCQ8	0.520363	0.0156495	0.831925	0.0363352	-0.182	-0.766	0.0598	0.644	0.268	0.0854	-0.498	0.145
TIPRL	O75663	0.290886	0.0102911	0.87244	0.107424	0.26	0.707	0.0387	-0.408	-0.316	-0.0564	0.39	-0.0177
TJP1	A0A0G2JNH2	0.906157	0.00149624	0.000765788	0.816652	0.0229	-0.763	-0.831	-0.0452	0.387	0.41	-0.376	-0.421
TJP2	A0A3B3ISZ5	0.0921279	0.440593	0.0421147	0.240387	0.402	0.176	-0.498	-0.272	-0.12	0.281	0.0555	-0.217
TK1	P04183	0.22289	0.000123515	0.119445	0.0306085	0.226	0.948	0.294	-0.428	-0.423	-0.198	0.524	0.0966
TKFC	I3L252	0.202614	0.10643	0.587365	0.87216	0.359	0.464	0.149	0.044	-0.333	0.0263	0.131	0.175
TKT	P29401	0.00772169	0.195727	0.729962	0.177524	-1.29	-0.562	0.145	-0.587	0.751	-0.543	0.19	-0.398
TLN1	Q9Y490	0.794177	0.314975	0.0701079	0.520407	0.103	-0.404	-0.762	-0.255	0.24	0.343	-0.164	-0.419
TMED10	P49755	0.61548	0.580566	0.368117	0.342812	0.131	0.144	-0.237	-0.25	-0.0422	0.0886	0.102	-0.148
TMEM57	Q8N5G2	0.790504	0.428587	0.281864	0.118975	0.0603	0.182	-0.249	-0.371	-0.0132	0.0471	0.168	-0.202
TMF1	P82094	0.183779	0.0482697	0.00018992	0.000772922	0.295	0.458	1.08	0.915	-0.532	-0.236	-0.0734	0.842
TMPO	P42166	0.193923	0.0074359	5.16474e-05	0.00124838	0.244	0.563	1.05	0.728	-0.524	-0.281	0.0383	0.767
TMPO.1	P42167	0.0405099	0.0389364	0.0341505	0.032813	-0.483	-0.488	0.503	0.508	0.238	-0.245	-0.25	0.257
TMX1	Q9H3N1	0.367441	0.0540464	0.128545	0.667134	0.329	0.745	0.571	0.155	-0.493	-0.165	0.251	0.406
TMX2	Q9Y320	0.870781	0.791583	0.13289	0.157696	0.0356	0.0578	0.344	0.321	-0.118	-0.0826	-0.0603	0.261
TNKS1BP1	Q9C0C2	0.0835568	0.145086	0.370381	0.556012	-0.354	-0.293	0.175	0.114	0.207	-0.148	-0.0865	0.0277
TNPO1	Q92973	0.261745	0.0771326	0.148928	0.444588	0.354	0.579	0.463	0.238	-0.438	-0.0835	0.142	0.38
TNRC6A	H7C269	0.683775	0.0204518	0.318501	0.25841	0.139	0.876	0.345	-0.393	-0.375	-0.236	0.502	0.109
TNRC6B	H0Y720	0.788557	0.0307132	0.0764733	0.454181	-0.0573	0.506	0.402	-0.161	-0.199	-0.256	0.308	0.146
TOM1	B0QY01	0.0113635	0.0655624	0.64479	0.652986	-1.67	-1.14	0.267	-0.261	1.05	-0.615	-0.0874	-0.348
TOMM22	Q9NS69	0.907809	0.0461532	0.74694	0.0311281	-0.0452	-0.842	0.126	0.923	0.202	0.156	-0.641	0.282
TOMM34	Q15785	0.499196	0.258752	0.267119	0.123789	-0.283	-0.48	0.471	0.669	0.144	-0.139	-0.337	0.332
TOMM40	O96008	0.00968363	0.0433866	0.0223065	0.0947397	0.932	0.689	-0.798	-0.555	-0.439	0.493	0.25	-0.305
TOMM70A	O94826	0.259014	0.360591	0.689246	0.532346	0.355	0.285	0.123	0.193	-0.28	0.0756	0.00553	0.199
TOP1	P11387	0.354789	0.0121926	0.0202065	0.498554	-0.225	-0.682	-0.62	-0.163	0.438	0.213	-0.244	-0.407
TOP2A	P11388	0.0759192	0.0490948	0.0484337	0.0749298	0.387	0.436	0.437	0.389	-0.412	-0.0246	0.0239	0.413
TOP2B	A0A8V8TPE3	0.476493	0.177852	0.03985	0.902906	-0.222	0.432	0.692	0.0377	-0.17	-0.392	0.262	0.3
TOR1AIP1	J3KN66	0.144621	0.493859	0.207403	0.00329912	0.432	-0.196	0.369	0.998	-0.259	0.173	-0.455	0.542
TP53	P04637	0.92768	0.341618	0.00113222	0.00627023	0.0215	0.229	0.96	0.753	-0.308	-0.287	-0.0793	0.674
TP53BP1	Q12888	0.145314	0.0021263	0.00320224	0.204678	0.351	0.865	0.816	0.303	-0.596	-0.245	0.269	0.572
TP53BP2	Q13625	0.76643	0.000369629	0.326121	0.00010432	0.0656	1.03	-0.221	-1.18	-0.234	-0.169	0.793	-0.389
TPD52L2	O43399	0.478304	0.0797226	0.500534	0.0746486	-0.22	0.573	0.209	-0.584	-0.0853	-0.305	0.487	-0.0965
TPM3	A0A087WWU8	0.634599	0.511934	0.146114	0.0178626	-0.131	0.181	-0.414	-0.726	0.124	-0.00686	0.305	-0.421
TPP2	A0A494C0X4	0.0557713	0.835102	0.123086	0.815494	-0.402	-0.0407	0.316	-0.0456	0.132	-0.27	0.0916	0.046
TPR	P12270	0.230029	0.00432365	0.0377071	0.899499	0.519	1.42	0.953	0.0531	-0.852	-0.333	0.566	0.619
TPT1	Q5W0H4	0.44392	0.640644	0.0390077	0.0216857	0.31	0.187	0.899	1.02	-0.426	-0.117	-0.239	0.782
TPX2	Q9ULW0	0.648207	0.174688	0.00994019	0.0617521	0.106	0.327	0.685	0.465	-0.306	-0.2	0.0205	0.485
TRABD	J3KPT4	0.132392	0.476379	0.0844596	0.337648	0.438	0.2	-0.509	-0.272	-0.142	0.296	0.0585	-0.213
TRAF6	Q9Y4K3	0.423393	0.0193786	0.403983	0.0180884	0.172	0.554	-0.18	-0.562	-0.18	-0.00771	0.375	-0.187
TRAFD1	O14545	0.148481	0.00421773	0.167686	0.654421	0.323	0.727	0.308	-0.0965	-0.42	-0.0971	0.307	0.211
TRAP1	Q12931	0.728857	0.999783	0.00270715	0.00535909	0.0684	-5.36e-05	-0.711	-0.643	0.144	0.212	0.144	-0.499
TRIM25	A0A3B3IUA7	0.664619	0.950477	0.74996	0.95717	-0.106	-0.0152	0.0781	-0.0131	0.0375	-0.069	0.0223	0.00916
TRIM28	Q13263	0.199295	0.00501189	1.80903e-05	0.000561288	0.272	0.677	1.31	0.91	-0.634	-0.362	0.0431	0.953
TRIM33	Q9UPN9	0.0613687	0.261037	0.0278953	0.133293	-0.541	-0.311	0.654	0.424	0.185	-0.357	-0.126	0.298
TRIP11	Q15643	0.663225	0.0044815	0.852756	0.00133054	-0.0972	0.747	-0.0413	-0.885	-0.128	-0.225	0.619	-0.266
TRIP12	A0A6Q8PHK0	0.303452	0.936813	0.0408201	0.00615143	0.268	0.0202	0.567	0.814	-0.281	-0.0129	-0.26	0.554
TRIP4	Q15650	0.251013	0.346353	0.852338	0.685575	0.47	0.382	0.0742	0.162	-0.349	0.121	0.0331	0.195
TRIP6	Q15654	0.359239	0.0030915	0.0731922	0.0211335	-0.211	0.804	0.433	-0.582	-0.204	-0.415	0.601	0.0182
TRMT1	Q9NXH9	0.43827	0.985787	0.40678	0.940721	0.315	0.00716	-0.338	-0.0299	-0.0749	0.24	-0.0677	-0.0976
TRMT1L	Q7Z2T5	0.208708	0.10025	0.33168	0.583611	-0.352	-0.471	-0.268	-0.15	0.361	0.00878	-0.11	-0.26
TRMT2A	F2Z2W7	0.603652	0.180098	0.912176	0.454102	0.301	0.802	0.0637	-0.437	-0.367	-0.0658	0.435	-0.00207
TROVE2	P10155	0.258688	0.122282	0.0418846	0.572909	0.409	-0.573	-0.782	0.201	0.134	0.543	-0.439	-0.238
TSC2	P49815	0.411338	0.697874	0.710742	0.128037	-0.268	0.125	-0.12	-0.512	0.132	-0.135	0.258	-0.255
TSEN34	B0V3J0	0.844168	0.777849	0.802012	0.868854	-0.0561	-0.0806	-0.0716	-0.0471	0.0661	0.00999	-0.0145	-0.0616
TSFM	P43897	0.561848	0.226709	0.000481656	0.000144654	0.17	0.363	-1.32	-1.51	0.153	0.324	0.516	-0.993
TSG101	Q99816	0.524526	0.093471	0.0550379	0.000513705	-0.159	0.438	-0.51	-1.11	0.0973	-0.0613	0.536	-0.572
TSR1	Q2NL82	0.22925	0.000312746	0.41076	0.000662805	-0.478	-1.84	0.322	1.68	0.617	0.139	-1.22	0.461
TTC27	Q6P3X3	0.0508779	0.402901	0.868965	0.00714038	-0.752	0.303	-0.0589	-1.11	0.315	-0.437	0.618	-0.496
TTC4	O95801	0.81924	0.000571523	0.812496	0.000580946	0.0526	-1.02	-0.0546	1.02	0.242	0.294	-0.776	0.24
TTF2	Q9UNY4	0.2052	0.0509971	0.0125146	0.565511	-0.318	0.512	0.69	-0.141	-0.141	-0.459	0.371	0.23
TTK	P33981	0.20509	0.00183027	0.654363	7.23501e-05	-0.431	1.26	-0.148	-1.83	-0.0617	-0.492	1.19	-0.64
TTLL12	Q14166	0.223931	0.57449	0.0014227	5.23471e-05	0.337	-0.152	1.06	1.55	-0.395	-0.0589	-0.547	1
TTN	A0A0A0MRA3	0.408082	0.000196618	0.00239121	0.626879	-0.304	-1.81	-1.33	0.177	0.938	0.634	-0.874	-0.698
TUBA1B	P68363	0.169807	0.685336	0.00104292	0.00015828	-0.259	-0.0738	-0.746	-0.931	0.334	0.0755	0.261	-0.67
TUBA1C	F5H5D3	0.120313	0.748554	0.0130818	0.00101316	-0.47	-0.0926	-0.811	-1.19	0.461	-0.00902	0.368	-0.82
TUBB	P07437	0.00446281	0.550546	0.383751	0.00256196	-0.675	-0.121	-0.178	-0.731	0.412	-0.263	0.291	-0.44
TUBB6	Q9BUF5	0.0131323	0.193397	0.494618	0.00361155	-0.955	0.457	0.234	-1.18	0.305	-0.651	0.762	-0.416
TUBB8	Q3ZCM7	0.11259	0.541587	0.168864	0.0249746	-0.696	-0.256	-0.596	-1.03	0.561	-0.135	0.304	-0.73
TUBG1	A0A7P0T9G6	0.20349	0.0472247	0.451346	0.941707	0.384	0.629	0.223	-0.0214	-0.405	-0.0207	0.224	0.202
TUBGCP2	A0A804HL95	0.0371789	0.0425789	0.14372	0.127279	0.884	0.856	0.593	0.62	-0.804	0.0797	0.0519	0.672
TUBGCP3	A0A087WU06	0.688314	0.618839	0.662557	0.594343	-0.0816	-0.101	0.0888	0.109	0.0439	-0.0377	-0.0574	0.0512
TUBGCP6	Q96RT7	0.052341	0.00416868	0.00128745	0.152625	0.775	-1.26	-1.48	0.552	0.297	1.07	-0.961	-0.409
TUFM	P49411	0.301236	0.720482	0.116383	0.0324198	-0.235	-0.08	-0.368	-0.523	0.23	-0.00578	0.15	-0.373
TXLNA	P40222	0.0860756	0.642669	0.506655	0.00987956	-0.513	0.131	-0.189	-0.832	0.271	-0.242	0.402	-0.431
TXN	P10599	0.478966	0.277201	0.365199	0.37193	-0.337	0.525	0.434	-0.428	-0.0711	-0.408	0.454	0.0258
TYMS	P04818	0.156153	0.516101	0.0123562	0.000208094	0.55	-0.244	1.06	1.85	-0.479	0.0711	-0.722	1.13
U2AF1	Q01081	0.025616	0.324323	0.258912	0.0190329	-0.779	-0.317	-0.365	-0.827	0.56	-0.219	0.243	-0.584
U2AF2	P26368	0.46995	0.89851	0.459073	0.883994	-0.309	-0.0539	0.316	0.0617	0.0887	-0.22	0.0348	0.0965
U2SURP	E7ET15	0.128021	0.976206	0.000572616	0.0119501	-0.329	-0.00617	0.915	0.591	-0.0623	-0.392	-0.0685	0.523
UAP1	Q16222	0.183266	0.518748	0.399957	0.252084	-0.265	0.125	0.164	-0.226	0.0602	-0.205	0.185	-0.0407
UBA2	Q9UBT2	0.0750794	0.000229748	0.0155081	0.768167	-0.749	-1.94	-1.08	0.117	1.13	0.38	-0.813	-0.696
UBA5	E7EQ61	0.0492987	0.288347	0.195701	0.765834	-0.811	-0.415	0.511	0.114	0.382	-0.43	-0.0329	0.081
UBA6	A0AVT1	0.343389	0.384709	0.741792	0.044718	-0.408	0.373	-0.14	-0.92	0.146	-0.262	0.519	-0.402
UBAC2	Q8NBM4	0.608527	0.0385817	0.00626183	0.677051	-0.105	0.46	0.651	0.0853	-0.225	-0.33	0.235	0.32
UBAP2	A0A8C8MQ70	0.984041	0.604946	0.507235	0.239486	0.00403	-0.105	0.135	0.243	-0.0095	-0.00548	-0.114	0.129
UBAP2L	Q14157	0.898854	5.89422e-05	5.6125e-05	0.921686	0.0217	-0.97	-0.975	0.0167	0.475	0.497	-0.494	-0.478
UBE2D2	D6RFM0	0.0806009	0.352254	0.561356	0.04132	0.465	-0.237	-0.146	0.555	-0.137	0.328	-0.373	0.182
UBE2O	Q9C0C9	0.0524159	0.708333	0.124585	0.00476278	0.427	0.0765	0.328	0.679	-0.315	0.112	-0.238	0.441
UBE2V1	Q13404	0.00667478	0.0692442	0.427115	0.000733382	-0.95	0.585	0.242	-1.29	0.268	-0.682	0.853	-0.44
UBE3C	Q15386	0.256063	0.848573	0.0214461	0.129606	-0.278	-0.0456	0.611	0.379	-0.00235	-0.28	-0.0479	0.331
UBR4	Q5T4S7	0.156917	0.0827044	0.854962	0.851769	-0.306	-0.383	-0.038	0.0388	0.258	-0.0478	-0.125	-0.0857
UBR5	O95071	0.0110532	0.735953	0.831056	0.0141137	0.843	0.0982	0.0621	0.806	-0.461	0.381	-0.363	0.443
UBTF	E9PKP7	0.69575	0.534336	0.178773	0.120817	-0.197	-0.314	0.698	0.815	0.00212	-0.194	-0.312	0.504
UBXN4	Q92575	0.203466	0.895272	0.000965672	0.0162579	-0.424	0.0425	1.34	0.873	-0.133	-0.557	-0.0909	0.782
UCK2	Q9BZX2	0.868785	0.0191873	0.0425896	0.564227	-0.0389	0.616	0.519	-0.137	-0.264	-0.303	0.352	0.215
UFL1	O94874	0.915699	0.946232	0.762441	0.791759	0.0586	0.0373	-0.168	-0.146	0.00327	0.0619	0.0406	-0.106
UGGT1	Q9NYU2	0.186158	0.0585037	0.45424	0.171025	0.317	0.47	-0.175	-0.329	-0.232	0.0845	0.238	-0.0906
UHRF1	A0A087WVR3	0.856612	0.2986	0.0637552	0.461946	-0.0485	0.285	0.532	0.199	-0.18	-0.228	0.105	0.304
UIMC1	Q96RL1	0.272226	0.223255	0.0785154	0.614022	-0.265	0.295	0.441	-0.119	-0.0516	-0.316	0.244	0.124
UMPS	P11172	0.610876	0.224077	0.795709	0.631895	0.143	0.349	0.0723	-0.134	-0.177	-0.034	0.172	0.0383
UNC45A	A0A1W2PNX8	0.217761	0.0735316	0.0186466	0.0627742	0.399	0.599	0.827	0.627	-0.556	-0.157	0.0433	0.67
UPF1	Q92900	0.536541	0.107623	0.00474023	0.320909	0.117	-0.318	-0.625	-0.19	0.177	0.294	-0.141	-0.331
UPF2	Q9HAU5	0.356219	0.174022	0.124044	0.265851	-0.212	-0.319	-0.365	-0.258	0.277	0.0648	-0.042	-0.3
UQCRC1	P31930	0.740309	0.0136629	0.000134489	0.0522246	0.118	-0.992	-1.85	-0.744	0.652	0.77	-0.339	-1.08
UQCRC2	P22695	0.82556	0.693516	0.269459	0.205815	0.0556	0.0996	-0.285	-0.329	0.0186	0.0742	0.118	-0.211
URB1	O60287	0.454064	0.169437	0.615944	0.0167466	-0.219	0.412	-0.146	-0.776	0.0427	-0.176	0.455	-0.322
USO1	O60763	0.0614968	0.0111979	0.66374	0.653569	0.346	0.499	0.0753	-0.0778	-0.317	0.0295	0.183	0.105
USP10	Q14694	0.655425	0.0896545	0.779695	0.0229396	0.0987	-0.396	0.0617	0.556	0.0342	0.133	-0.362	0.195
USP14	A6NJA2	0.685553	0.0845308	0.864426	0.0288171	-0.138	0.624	-0.0582	-0.821	-0.0722	-0.211	0.552	-0.269
USP15	Q9Y4E8	0.859503	0.678981	0.247239	0.0924555	-0.0396	0.0928	-0.265	-0.398	0.0629	0.0234	0.156	-0.242
USP19	A0A0A0MR08	0.705142	0.580728	0.448238	0.866576	-0.0762	0.112	0.154	-0.0338	-0.0283	-0.104	0.0833	0.0495
USP33	Q8TEY7	0.820966	0.916783	0.489687	0.714866	0.0924	-0.0426	-0.284	-0.149	0.0356	0.128	-0.00706	-0.156
USP36	Q9P275	0.80145	0.233545	0.63184	0.624252	-0.0865	-0.421	-0.165	0.169	0.19	0.103	-0.231	-0.062
USP5	P45974	0.0156646	0.0026026	0.323252	0.0719625	-0.674	-0.901	0.25	0.476	0.5	-0.174	-0.401	0.0751
USP7	A0A669KBL1	0.256044	0.499114	0.401244	0.19673	0.363	0.213	0.265	0.416	-0.301	0.0621	-0.0885	0.328
USP9X	Q93008	0.284119	0.038823	0.258939	0.0345015	0.258	0.529	-0.272	-0.544	-0.193	0.0645	0.336	-0.208
UTP15	Q8TED0	0.0308019	0.00133745	0.0112935	0.213132	-0.672	-1.13	-0.818	-0.364	0.822	0.15	-0.304	-0.668
UTP18	Q9Y5J1	0.985313	0.563218	0.12235	0.317304	0.00591	-0.187	-0.52	-0.327	0.174	0.18	-0.013	-0.341
UTP20	O75691	0.604338	0.00556257	0.172483	0.0320041	-0.107	0.664	0.29	-0.481	-0.185	-0.292	0.479	-0.00219
UTRN	P46939	0.0334459	0.628196	0.00112942	0.225043	0.647	-0.135	-1.13	-0.347	-0.00749	0.639	-0.143	-0.489
VARS	P26640	0.384325	0.295856	0.197643	0.538416	0.228	-0.275	-0.343	0.16	0.0408	0.268	-0.234	-0.0747
VCL	P18206	0.425107	0.0847634	0.0355036	0.00482233	0.199	0.451	-0.567	-0.819	-0.0707	0.129	0.381	-0.439
VCP	A0A7P0TAW3	0.0230095	0.007366	0.00260929	0.0625667	0.463	-0.569	-0.666	0.366	0.0774	0.54	-0.492	-0.126
VDAC1	P21796	0.527476	0.00105377	0.000318073	0.216014	-0.222	-1.43	-1.65	-0.444	0.881	0.659	-0.548	-0.992
VDAC2	P45880	0.93433	0.00475073	1.47629e-05	0.0051067	0.0181	0.73	1.43	0.722	-0.55	-0.532	0.18	0.903
VDAC3	Q9Y277	0.440784	0.0473259	1.44099e-05	0.00264992	-0.191	0.525	1.6	0.887	-0.437	-0.627	0.0886	0.975
VPRBP	Q9Y4B6	0.908227	0.90031	0.968237	0.976213	-0.0243	-0.0264	-0.00839	-0.00628	0.0208	-0.00345	-0.00556	-0.0118
VPS35	Q96QK1	0.890927	0.110646	0.718646	0.0742937	0.0352	0.431	-0.0927	-0.488	-0.102	-0.0669	0.329	-0.16
VPS37B	Q9H9H4	0.998417	0.00767619	0.519657	0.0274347	0.000509	0.791	0.166	-0.624	-0.24	-0.239	0.551	-0.0726
VRK1	Q99986	0.401763	0.746783	0.0230745	0.192092	0.197	-0.0749	-0.584	-0.312	0.0663	0.263	-0.00857	-0.321
VTA1	Q9NP79	0.145493	0.178743	0.922651	0.824759	-0.567	-0.52	-0.0363	-0.0828	0.423	-0.144	-0.0978	-0.181
WAPAL	Q7Z5K2	0.510837	0.921799	0.976118	0.469131	-0.192	0.0285	0.00868	-0.212	0.0868	-0.105	0.115	-0.0967
WARS	P23381	0.648223	0.541605	0.0182583	0.024758	-0.129	-0.173	-0.742	-0.698	0.293	0.164	0.12	-0.578
WASF2	Q9Y6W5	0.744644	0.0554618	0.237424	0.604454	0.114	0.718	0.423	-0.181	-0.342	-0.229	0.376	0.195
WDR1	D6RD66	0.919282	0.0669657	0.755572	0.097785	-0.0234	0.452	0.072	-0.403	-0.119	-0.143	0.333	-0.0707
WDR18	U3KQC1	0.0900093	0.885088	0.158179	0.638406	-0.791	0.0637	0.647	-0.208	0.218	-0.573	0.281	0.0736
WDR3	Q9UNX4	0.997575	0.177037	0.909807	0.211272	-0.000663	0.305	0.0247	-0.281	-0.0822	-0.0829	0.223	-0.0582
WDR36	A0A0A0MTB8	0.156609	0.57658	0.0176862	0.00294166	-0.481	-0.183	-0.867	-1.16	0.503	0.0223	0.32	-0.845
WDR43	Q15061	0.283354	0.187876	0.204615	0.261638	-0.239	0.296	0.285	-0.25	-0.026	-0.265	0.27	0.0202
WDR44	Q5JSH3	0.194353	0.224067	0.00123951	0.1703	-0.252	0.235	0.753	0.267	-0.121	-0.373	0.114	0.38
WDR46	O15213	0.675604	0.123722	0.176536	0.835702	0.105	0.404	0.351	0.052	-0.241	-0.136	0.163	0.215
WDR6	Q9NNW5	0.453441	0.986661	0.315107	0.802796	-0.234	0.00517	0.317	0.0773	0.0367	-0.198	0.0419	0.119
WDR75	Q8IWA0	0.732966	0.241428	0.0068861	0.127999	0.094	-0.331	-0.863	-0.438	0.251	0.345	-0.0794	-0.518
WDR77	Q9BQA1	0.296859	0.430788	0.594398	0.427276	-0.33	-0.247	-0.166	-0.249	0.268	-0.0619	0.0213	-0.228
WRNIP1	Q96S55	0.994682	0.956863	0.0163121	0.0144827	0.00168	-0.0136	0.68	0.696	-0.168	-0.166	-0.181	0.515
WTAP	A0A087X1R4	0.400858	0.683351	0.153675	0.306937	0.521	0.25	-0.908	-0.638	-0.0959	0.425	0.154	-0.483
XAB2	Q9HCS7	0.597198	0.109573	0.655383	0.485265	0.118	0.375	0.0999	-0.157	-0.178	-0.0596	0.197	0.0403
XPO1	O14980	0.726165	0.460521	0.605484	0.901049	0.077	0.164	0.114	0.0273	-0.108	-0.0309	0.0557	0.083
XPOT	O43592	0.988316	0.459752	0.311383	0.764261	0.00591	0.302	0.417	0.121	-0.183	-0.177	0.119	0.24
XPR1	Q9UBH6	0.0193463	0.0509797	0.36899	0.171417	0.644	0.519	0.225	0.35	-0.508	0.136	0.0111	0.361
XRCC1	F5H8D7	0.0141039	0.180132	0.653261	0.357684	-0.579	-0.29	0.0942	-0.195	0.339	-0.241	0.0487	-0.147
XRCC5	P13010	0.0783603	0.00666728	0.413383	0.0505186	-0.443	-0.747	0.196	0.5	0.359	-0.0839	-0.387	0.112
XRN2	Q9H0D6	0.720231	0.0443677	0.0391039	0.00112019	0.0924	0.562	-0.579	-1.05	-0.0419	0.0505	0.52	-0.528
YARS2	Q9Y2Z4	0.0562079	0.0105784	0.247157	0.0560931	0.703	1	-0.407	-0.704	-0.5	0.203	0.5	-0.204
YBX1	P67809	0.0884091	1.54275e-05	9.97845e-06	0.14332	0.478	-1.72	-1.8	0.405	0.641	1.12	-1.08	-0.678
YBX3	P16989	0.0321626	0.505673	0.696272	0.0187231	0.817	-0.233	-0.136	0.914	-0.316	0.501	-0.549	0.365
YEATS2	Q9ULM3	0.473348	0.00327326	0.0013439	0.790036	-0.217	1.05	1.19	-0.0798	-0.452	-0.669	0.6	0.521
YES1	J3QRU1	0.192189	0.182228	0.298175	0.284053	0.383	0.392	-0.301	-0.311	-0.214	0.169	0.178	-0.133
YTHDC1	J3QR07	0.795086	0.0312005	0.0346076	0.837046	0.0675	0.614	0.6	0.0534	-0.337	-0.27	0.277	0.33
YTHDC2	Q9H6S0	0.0108013	0.0647686	0.515887	0.129164	0.988	0.672	0.222	0.539	-0.718	0.271	-0.0462	0.493
YTHDF2	Q9Y5A9	0.0443409	0.22317	0.030185	0.161215	0.472	0.271	-0.515	-0.315	-0.175	0.297	0.0964	-0.218
YTHDF3	A0A024R7W5	0.209089	0.153387	0.130151	0.178848	-0.325	-0.373	-0.397	-0.349	0.355	0.03	-0.0178	-0.367
YWHAE	P62258	0.234001	0.302031	0.209799	0.159348	-0.395	-0.34	-0.417	-0.472	0.387	-0.00807	0.0468	-0.426
YWHAG	P61981	0.0723884	0.0466028	0.0152033	0.0241804	-0.563	-0.633	-0.804	-0.734	0.641	0.0778	0.00775	-0.726
YWHAH	Q04917	0.0424037	0.0914545	0.455627	0.253108	-0.74	-0.6	-0.253	-0.394	0.583	-0.157	-0.0164	-0.41
YWHAQ	P27348	0.663968	0.0308064	0.53855	0.0436721	-0.202	1.1	0.288	-1.02	-0.246	-0.448	0.855	-0.161
YWHAZ	P63104	0.028768	0.0206972	0.00279885	0.0039081	-0.577	-0.618	-0.862	-0.821	0.658	0.0814	0.0406	-0.78
ZC3H11A	E9PQ61	0.385267	0.0840375	0.000606362	0.110726	-0.21	0.437	1.05	0.4	-0.266	-0.476	0.171	0.571
ZC3H13	A0A7I2V4I5	0.194051	0.000502328	0.312677	0.0496978	-0.33	-1.1	-0.253	0.521	0.504	0.174	-0.599	-0.0787
ZC3H15	Q8WU90	0.897219	0.461503	0.0149476	0.00445394	0.0461	0.266	-0.98	-1.2	0.156	0.202	0.421	-0.779
ZC3H7A	Q8IWR0	0.0650429	0.561272	0.0241195	0.952099	0.641	-0.19	-0.811	0.0195	-0.0702	0.571	-0.26	-0.24
ZC3H7B	Q9UGR2	0.90886	0.433106	0.593947	0.710767	0.0333	-0.231	-0.156	0.108	0.0801	0.113	-0.151	-0.0426
ZC3HAV1	Q7Z2W4	0.00589155	0.0449453	0.971502	0.290683	0.935	0.631	0.0104	0.314	-0.628	0.307	0.0036	0.317
ZC3HAV1L	Q96H79	0.132777	0.0297952	0.814955	0.3028	0.556	0.845	-0.0828	-0.372	-0.468	0.0873	0.376	0.00455
ZFR	Q96KR1	0.0684178	0.445619	0.107945	0.314268	-0.551	0.218	0.479	-0.291	0.101	-0.45	0.32	0.0291
ZFYVE16	Q7Z3T8	0.817281	0.00538484	0.000830372	0.469214	-0.064	0.903	1.17	0.202	-0.486	-0.55	0.417	0.619
ZMYM3	A6NHN7	0.225494	0.15426	0.0467041	0.0298624	0.416	0.494	-0.718	-0.796	-0.152	0.264	0.342	-0.454
ZMYM4	Q5VZL5	0.169237	0.0934073	0.985969	0.715752	0.42	0.522	-0.00517	-0.107	-0.339	0.0807	0.183	0.0756
ZMYND8	H7C4X9	0.535457	0.00345872	0.866564	0.00142258	-0.34	1.9	0.0914	-2.15	-0.328	-0.667	1.57	-0.576
ZNF106	H3BSS6	0.815111	0.520254	0.327163	0.173311	0.057	0.158	-0.243	-0.344	-0.00717	0.0498	0.151	-0.193
ZNF24	P17028	0.279533	0.0598867	0.014256	0.721729	-0.424	0.774	1.06	-0.137	-0.247	-0.671	0.527	0.39
ZNF280C	Q8ND82	0.21646	0.368231	0.00622994	0.325535	-0.567	0.407	1.42	0.446	-0.173	-0.74	0.234	0.68
ZNF281	Q9Y2X9	0.603094	0.954914	0.702539	0.933704	-0.215	-0.0232	0.157	-0.0342	0.0738	-0.141	0.0506	0.0164
ZNF326	Q5BKZ1	0.119431	0.136828	0.0470959	0.308411	-0.371	0.353	0.488	-0.236	-0.0247	-0.396	0.328	0.0923
ZNF503	Q96F45	0.335284	0.96752	0.598327	0.624091	-0.19	0.00789	0.103	-0.0954	0.0674	-0.123	0.0753	-0.0201
ZNF512	G3XAG1	0.104904	0.608541	0.040241	0.992724	-0.405	0.122	0.529	0.00216	0.0397	-0.365	0.162	0.164
ZNF598	Q86UK7	0.86181	0.0057632	0.020238	0.643175	0.0379	0.702	0.563	-0.101	-0.335	-0.297	0.367	0.266
ZNF638	Q14966	0.988709	0.0018689	0.000856836	0.675654	0.00337	0.905	1	0.0999	-0.478	-0.475	0.427	0.527
ZNF644	Q9H582	0.0350279	0.327686	0.0362714	0.31921	-0.721	0.312	0.715	-0.318	0.104	-0.617	0.416	0.098
ZPR1	H7C0E5	0.548779	0.269529	0.270317	0.11495	-0.14	-0.262	0.261	0.383	0.0699	-0.0697	-0.192	0.191
ZW10	O43264	0.0581335	0.198257	0.517731	0.189085	0.536	0.35	0.172	0.358	-0.398	0.138	-0.0484	0.309
ZYX	Q15942	0.0974095	0.903006	0.985424	0.0758117	-0.444	0.0309	-0.00463	-0.48	0.216	-0.229	0.246	-0.233
