# Supplementary material for: Heat Stress Triggers Nuclear Invagination and Spatial Compartmentalization of Protein Metabolism
Source: Cell Prolif. 2026 Mar 12:e70196. Online ahead of print. doi: 10.1111/cpr.70196 (PMC13325906; doi:10.1111/cpr.70196)
Supplement: Supplementary file 4 — Table S1: gRNA sequences for knockout assay. [file CPR-9999-e70196-s002.xlsx]

## Sheet: Sheet1
Target Gene	gRNA Sequence (5'-3')
SUN1	GCTCTCGGAGATTCTCACCA
SYNE1	GGACTGGCTGAGGAGAGTGA
SYNE2	AGGATGACCATAGAAACCTG
SYNE3	GCACAACGTGGACAACCAGG
SYNE4	GGGATGGTGCAGCTGCAGGT
NUP153	TCAGCTTCTGGGGACCACAG
RANBP2	GGTGATAGTGAATATCTGGT
SMARCAL	GCATGCTCAGAGCCACCCAG
FBL	TGCACTGGTCACCAAGAACC
EIF6	AATGTGTTGCAGCTCCTGGT
ACTB	CAACCGCGAGAAGATGACCC
TUBB	TGAGCTGGCCAGGGAAACGG
VIM	GCCGAGCTCGAGCAGCTCAA
EIF2A	GCACTCCTTCGACCTCCTGA
EIF4A	TCAACGTGGAACGAGAGGTG
PSMD1	AAGACCATACTGGAGTCGGT
LEMD3	GCTGTTAGTCACCTCGCTGG
KPNA2	AATGAGGCGTCGCAGAATAG
IPO4	TCAGAAGCCGAAGAAGCTCC
TCOF1	GGAAGACTCTGAGAGCAGTG
